# Supplementary material for: Wearable accelerometer-derived physical activity and incident disease
Source: NPJ Digit Med. 2022 Sep 2;5:131. doi: 10.1038/s41746-022-00676-9 (PMC9440134; doi:10.1038/s41746-022-00676-9)
Supplement: Supplementary file 2 — Supplemental Data [file 41746_2022_676_MOESM2_ESM.xlsx]

## Sheet: accelerometer_mvpa
phecode	phenotype	category	num_events	median_follow_up	hazard_ratio	hazard_ratio_lower	hazard_ratio_upper	p	e_value_point	e_value_null
401	Hypertension	circulatory system	9603	6.07255	0.879001	0.859057	0.899409	3.29412e-28	1.53339	1.46447
401.1	Essential hypertension	circulatory system	9608	6.07255	0.879134	0.85919	0.899542	3.73051e-28	1.53294	1.46402
459	Other disorders of circulatory system	circulatory system	3072	6.19576	0.832052	0.796836	0.868824	7.89706e-17	1.69438	1.56785
459.9	Circulatory disease NEC	circulatory system	3053	6.19576	0.832863	0.79753	0.869762	1.35444e-16	1.69154	1.56466
411.8	Other chronic ischemic heart disease, unspecified	circulatory system	1804	6.21218	0.791531	0.74512	0.840833	3.36886e-14	1.84021	1.66378
443.9	Peripheral vascular disease, unspecified	circulatory system	340	6.21766	0.546684	0.457369	0.65344	3.24027e-11	3.0608	2.43128
428.1	Congestive heart failure (CHF) NOS	circulatory system	868	6.21492	0.713409	0.645151	0.788888	4.66364e-11	2.15212	1.85003
433	Cerebrovascular disease	circulatory system	1665	6.21218	0.819504	0.771764	0.870198	8.02836e-11	1.73867	1.56318
411	Ischemic Heart Disease	circulatory system	3307	6.19576	0.879416	0.845568	0.91462	1.39359e-10	1.53198	1.41283
443	Peripheral vascular disease	circulatory system	662	6.21492	0.718088	0.648778	0.794803	1.60956e-10	2.13198	1.82811
458	Hypotension	circulatory system	1770	6.21218	0.831619	0.78581	0.880099	1.79377e-10	1.6959	1.52968
428	Congestive heart failure; nonhypertensive	circulatory system	1033	6.21492	0.769135	0.70688	0.836873	1.09322e-09	1.92487	1.67754
411.2	Myocardial infarction	circulatory system	1562	6.21218	0.83835	0.789302	0.890446	9.90987e-09	1.6724	1.49474
418	Nonspecific chest pain	circulatory system	2636	6.19576	0.88782	0.85145	0.925744	2.47016e-08	1.50361	1.37457
426.3	Bundle branch block	circulatory system	1024	6.21492	0.800494	0.740216	0.865681	2.53253e-08	1.80721	1.57852
426	Cardiac conduction disorders	circulatory system	1909	6.20671	0.857887	0.812613	0.905682	3.00245e-08	1.60508	1.44323
411.4	Coronary atherosclerosis	circulatory system	2375	6.20671	0.878568	0.839203	0.919781	3.10921e-08	1.53485	1.39515
426.32	Left bundle branch block	circulatory system	484	6.21492	0.706327	0.622633	0.801271	6.55232e-08	2.18301	1.80437
415	Pulmonary heart disease	circulatory system	849	6.21492	0.786639	0.720734	0.858571	7.63163e-08	1.85842	1.60275
458.9	Hypotension NOS	circulatory system	1097	6.21492	0.821658	0.764165	0.883478	1.11266e-07	1.73102	1.51827
433.3	Cerebral ischemia	circulatory system	708	6.21492	0.776311	0.705	0.854834	2.59882e-07	1.89738	1.61553
394	Rheumatic disease of the heart valves	circulatory system	928	6.21492	0.80538	0.741234	0.875078	3.20252e-07	1.78941	1.54665
411.3	Angina pectoris	circulatory system	1448	6.21218	0.85675	0.805845	0.91087	7.53491e-07	1.60897	1.42561
427.21	Atrial fibrillation	circulatory system	1198	6.21218	0.838998	0.782533	0.899537	7.87787e-07	1.67015	1.46404
428.2	Heart failure NOS	circulatory system	674	6.21492	0.786193	0.711148	0.869156	2.60563e-06	1.8601	1.56672
433.21	Cerebral artery occlusion, with cerebral infarction	circulatory system	762	6.21492	0.80454	0.734708	0.88101	2.67095e-06	1.79246	1.5266
433.2	Occlusion of cerebral arteries	circulatory system	703	6.21492	0.801307	0.728939	0.880859	4.50189e-06	1.80424	1.52711
427.7	Tachycardia NOS	circulatory system	483	6.21492	0.77098	0.688925	0.862808	5.89547e-06	1.91777	1.58829
433.8	Late effects of cerebrovascular disease	circulatory system	171	6.21766	0.599096	0.474795	0.755941	1.57312e-05	2.72605	1.97638
415.1	Acute pulmonary heart disease	circulatory system	696	6.21492	0.816345	0.743546	0.896272	2.06406e-05	1.74993	1.47507
415.11	Pulmonary embolism and infarction, acute	circulatory system	720	6.21492	0.821342	0.749587	0.899966	2.44666e-05	1.73214	1.46259
415.2	Chronic pulmonary heart disease	circulatory system	185	6.21766	0.609816	0.483774	0.768696	2.82963e-05	2.66416	1.92656
440	Atherosclerosis	circulatory system	152	6.21766	0.567356	0.435055	0.739888	2.8671e-05	2.9219	2.04086
414	Other forms of chronic heart disease	circulatory system	814	6.21492	0.835123	0.767044	0.909245	3.28345e-05	1.68364	1.43114
447	Other disorders of arteries and arterioles	circulatory system	169	6.21766	0.614521	0.486292	0.776564	4.54794e-05	2.63761	1.89642
458.1	Orthostatic hypotension	circulatory system	516	6.21492	0.796817	0.713341	0.890062	5.75552e-05	1.82069	1.49604
455	Hemorrhoids	circulatory system	3444	6.18754	0.932828	0.901418	0.965333	6.92492e-05	1.34985	1.22879
427	Cardiac dysrhythmias	circulatory system	3466	6.19302	0.931163	0.898223	0.965311	0.000103916	1.35569	1.22888
442.1	Aortic aneurysm	circulatory system	409	6.21492	0.780972	0.687729	0.886858	0.000138474	1.87971	1.50686
442	Other aneurysm	circulatory system	501	6.21492	0.80637	0.721483	0.901244	0.000149371	1.78582	1.45827
427.42	Cardiac arrest	circulatory system	255	6.21766	0.732453	0.620162	0.865076	0.000245463	2.07146	1.58058
418.1	Precordial pain	circulatory system	690	6.21492	0.856986	0.786998	0.933197	0.000384447	1.60816	1.34855
433.31	Transient cerebral ischemia	circulatory system	347	6.21492	0.789598	0.690355	0.903107	0.000566624	1.84739	1.45196
426.21	First degree AV block	circulatory system	426	6.21492	0.811064	0.716712	0.917838	0.000904462	1.76887	1.40182
442.11	Abdominal aortic aneurysm	circulatory system	226	6.21492	0.735563	0.611654	0.884573	0.00110196	2.05861	1.51457
395	Heart valve disorders	circulatory system	1323	6.21218	0.900634	0.845282	0.959612	0.00122126	1.46033	1.25152
416	Cardiomegaly	circulatory system	832	6.21492	0.871925	0.802258	0.947643	0.00125669	1.55733	1.29671
395.1	Nonrheumatic mitral valve disorders	circulatory system	617	6.21492	0.859514	0.783362	0.94307	0.0013825	1.59952	1.31337
426.31	Right bundle branch block	circulatory system	534	6.21492	0.852096	0.769001	0.944169	0.00223298	1.62492	1.30939
420	Carditis	circulatory system	436	6.21492	0.840349	0.749977	0.941611	0.00273216	1.66545	1.31863
443.1	Raynaud's syndrome	circulatory system	319	6.21492	0.832918	0.73631	0.942202	0.00365554	1.69135	1.3165
395.6	Heart valve replaced	circulatory system	289	6.21492	0.809938	0.699309	0.938067	0.0049052	1.77293	1.33132
427.2	Atrial fibrillation and flutter	circulatory system	1574	6.21218	0.923146	0.87278	0.976419	0.00521191	1.38356	1.18142
394.7	Disease of tricuspid valve	circulatory system	155	6.21766	0.731227	0.586803	0.911197	0.00529811	2.07655	1.4245
394.1	Mitral valve stenosis and aortic valve stenosis	circulatory system	240	6.21766	0.788048	0.66629	0.932056	0.00540825	1.85316	1.35256
420.2	Pericarditis	circulatory system	313	6.21766	0.834916	0.731637	0.952772	0.00740499	1.68437	1.27766
426.2	Atrioventricular [AV] block	circulatory system	748	6.21492	0.896954	0.823772	0.976637	0.0122674	1.47277	1.18043
396	Abnormal heart sounds	circulatory system	355	6.21492	0.850423	0.748031	0.966831	0.0133123	1.63066	1.22268
411.9	Other acute and subacute forms of ischemic heart disease	circulatory system	363	6.21492	0.857568	0.757321	0.971085	0.0154112	1.60617	1.20488
427.4	Cardiac arrest and ventricular fibrillation	circulatory system	183	6.2204	0.801772	0.670068	0.959364	0.0158185	1.80254	1.25248
451	Phlebitis and thrombophlebitis	circulatory system	274	6.21766	0.852918	0.741519	0.981053	0.0258917	1.62209	1.15962
433.1	Occlusion and stenosis of precerebral arteries	circulatory system	273	6.21492	0.847467	0.732182	0.980904	0.0265271	1.64084	1.16035
427.9	Palpitations	circulatory system	664	6.21492	0.927142	0.855787	1.00445	0.0641168	1.36972	1
427.5	Arrhythmia (cardiac) NOS	circulatory system	225	6.21766	0.873597	0.751467	1.01558	0.078609	1.55167	1
402	Elevated blood pressure reading without diagnosis of hypertension	circulatory system	336	6.21766	0.904696	0.805134	1.01657	0.0922415	1.44658	1
426.24	Atrioventricular block, complete	circulatory system	203	6.21766	0.868997	0.735511	1.02671	0.0989054	1.56726	1
446	Polyarteritis nodosa and allied conditions	circulatory system	184	6.21766	0.873203	0.734527	1.03806	0.124386	1.553	1
451.2	Phlebitis and thrombophlebitis of lower extremities	circulatory system	530	6.21492	0.930289	0.848266	1.02024	0.124928	1.35875	1
427.8	Sinoatrial node dysfunction (Bradycardia)	circulatory system	127	6.21766	1.12488	0.965883	1.31006	0.130147	1.49969	1
425.1	Primary/intrinsic cardiomyopathies	circulatory system	245	6.21492	0.901107	0.781376	1.03918	0.152269	1.45873	1
426.9	Cardiac pacemaker/device in situ	circulatory system	645	6.21492	0.938227	0.85897	1.0248	0.156768	1.33075	1
427.3	Other specified cardiac dysrhythmias	circulatory system	809	6.21492	0.953688	0.886551	1.02591	0.202964	1.27421	1
450	Noninfectious disorders of lymphatic channels	circulatory system	208	6.21766	0.906861	0.772694	1.06432	0.231377	1.43924	1
426.91	Cardiac pacemaker in situ	circulatory system	622	6.21492	0.947617	0.866605	1.0362	0.237981	1.29681	1
427.1	Paroxysmal tachycardia, unspecified	circulatory system	501	6.21492	0.946457	0.862901	1.0381	0.243227	1.30106	1
430	Intracranial hemorrhage	circulatory system	303	6.21766	0.933375	0.826106	1.05457	0.268328	1.34793	1
425	Cardiomyopathy	circulatory system	247	6.21492	0.928963	0.809242	1.0664	0.295208	1.36338	1
446.5	Giant cell arteritis	circulatory system	120	6.21766	0.892349	0.719994	1.10596	0.298262	1.48832	1
395.2	Nonrheumatic aortic valve disorders	circulatory system	660	6.21492	0.95407	0.87299	1.04268	0.299446	1.27277	1
427.6	Premature beats	circulatory system	286	6.21492	0.935215	0.821492	1.06468	0.311297	1.34143	1
441	Vascular insufficiency of intestine	circulatory system	140	6.21766	0.915718	0.757226	1.10738	0.363864	1.40907	1
427.11	Paroxysmal supraventricular tachycardia	circulatory system	353	6.21492	0.952912	0.854121	1.06313	0.387747	1.27713	1
411.1	Unstable angina (intermediate coronary syndrome)	circulatory system	258	6.21766	0.94305	0.824576	1.07855	0.391971	1.31344	1
430.2	Intracerebral hemorrhage	circulatory system	155	6.2204	0.927592	0.77636	1.10828	0.407818	1.36815	1
427.12	Paroxysmal ventricular tachycardia	circulatory system	168	6.21766	0.955866	0.816264	1.11934	0.575246	1.26595	1
427.22	Atrial flutter	circulatory system	275	6.21492	0.970601	0.8536	1.10364	0.648897	1.20694	1
454.11	Varicose veins of lower extremity, symptomtic	circulatory system	170	6.21766	0.973534	0.825339	1.14834	0.750223	1.19429	1
426.23	Second degree AV block	circulatory system	140	6.21766	1.02308	0.862358	1.21375	0.793596	1.17673	1
454.1	Varicose veins of lower extremity	circulatory system	623	6.21492	1.00638	0.928846	1.09039	0.876416	1.08652	1
454	Varicose veins	circulatory system	678	6.21492	0.995505	0.921272	1.07572	0.909295	1.07186	1
707	Chronic ulcer of skin	dermatologic	484	6.21492	0.615635	0.534643	0.708895	1.57784e-11	2.63139	2.17175
707.2	Chronic ulcer of leg or foot	dermatologic	180	6.21766	0.463988	0.351873	0.611826	5.28471e-08	3.73313	2.65277
707.1	Decubitus ulcer	dermatologic	308	6.21766	0.674163	0.570614	0.796503	3.58441e-06	2.33003	1.82185
709	Diffuse diseases of connective tissue	dermatologic	147	6.21766	0.671667	0.536075	0.841556	0.000541444	2.34194	1.66127
681.6	Cellulitis and abscess of foot, toe	dermatologic	728	6.21492	0.872909	0.799465	0.9531	0.00243601	1.554	1.27643
681.5	Cellulitis and abscess of leg, except foot	dermatologic	728	6.21492	0.872948	0.799497	0.953148	0.0024456	1.55386	1.27625
681.3	Cellulitis and abscess of arm/hand	dermatologic	729	6.21492	0.873776	0.800325	0.953968	0.00259655	1.55106	1.27316
689	Disorder of skin and subcutaneous tissue NOS	dermatologic	1934	6.21218	0.934361	0.892088	0.978638	0.00405169	1.34445	1.17118
687	Symptoms affecting skin	dermatologic	946	6.21492	0.911791	0.851575	0.976265	0.00807191	1.42247	1.18212
686.1	Carbuncle and furuncle	dermatologic	340	6.21766	0.847859	0.750363	0.958022	0.00809612	1.63949	1.25768
687.1	Rash and other nonspecific skin eruption	dermatologic	302	6.21492	0.864642	0.759055	0.984916	0.0286199	1.58205	1.14001
695	Erythematous conditions	dermatologic	606	6.21492	0.910382	0.834538	0.993119	0.0343844	1.42727	1.09045
696.4	Psoriasis	dermatologic	422	6.21492	0.896842	0.806278	0.99758	0.0450078	1.47315	1.05174
695.3	Rosacea	dermatologic	215	6.21766	0.865809	0.747272	1.00315	0.0550966	1.57809	1
696	Psoriasis and related disorders	dermatologic	432	6.21492	0.90838	0.8187	1.00788	0.0699994	1.43408	1
686	Other local infections of skin and subcutaneous tissue	dermatologic	510	6.2204	0.923258	0.841252	1.01326	0.092479	1.38317	1
687.4	Disturbance of skin sensation	dermatologic	439	6.21492	0.929509	0.844102	1.02356	0.137157	1.36147	1
939	Atopic/contact dermatitis due to other or unspecified	dermatologic	999	6.21492	0.953064	0.894223	1.01578	0.139272	1.27656	1
696.41	Psoriasis vulgaris	dermatologic	364	6.21492	0.921704	0.82392	1.03109	0.154202	1.38853	1
703	Diseases of nail, NOS	dermatologic	222	6.2204	0.903157	0.781855	1.04328	0.166298	1.45179	1
681	Superficial cellulitis and abscess	dermatologic	523	6.21766	0.945556	0.86271	1.03636	0.231461	1.30434	1
947	Urticaria	dermatologic	170	6.2204	0.905071	0.766441	1.06878	0.239659	1.44531	1
694	Dyschromia and Vitiligo	dermatologic	226	6.21766	0.921218	0.802119	1.058	0.245339	1.3902	1
706	Diseases of sebaceous glands	dermatologic	663	6.21492	0.960918	0.889877	1.03763	0.309	1.2464	1
706.2	Sebaceous cyst	dermatologic	645	6.21492	0.962311	0.890268	1.04018	0.33323	1.2409	1
701	Other hypertrophic and atrophic conditions of skin	dermatologic	722	6.21492	0.963973	0.894518	1.03882	0.336202	1.23427	1
694.2	Other dyschromia	dermatologic	184	6.21766	0.930794	0.800547	1.08223	0.351086	1.35698	1
702.1	Actinic keratosis	dermatologic	961	6.21492	1.02552	0.966045	1.08866	0.408387	1.1873	1
698	Pruritus and related conditions	dermatologic	257	6.2204	0.948717	0.835492	1.07729	0.416864	1.29275	1
702.2	Seborrheic keratosis	dermatologic	512	6.21492	0.965636	0.885856	1.0526	0.426743	1.22756	1
690.1	Seborrheic dermatitis	dermatologic	652	6.21492	0.970827	0.899811	1.04745	0.444932	1.20598	1
701.2	Scar conditions and fibrosis of skin	dermatologic	224	6.21492	0.948437	0.827374	1.08721	0.447365	1.29378	1
690	Erythematosquamous dermatosis	dermatologic	653	6.21492	0.973641	0.902698	1.05016	0.488904	1.19382	1
705.8	Hyperhidrosis	dermatologic	124	6.21766	0.939221	0.781812	1.12832	0.502869	1.3272	1
701.3	Circumscribed scleroderma	dermatologic	130	6.21766	0.940135	0.78249	1.12954	0.509763	1.32393	1
681.1	Cellulitis and abscess of fingers/toes	dermatologic	148	6.2204	0.956251	0.806962	1.13316	0.605477	1.26448	1
695.7	Prurigo and Lichen	dermatologic	183	6.21766	1.01813	0.884262	1.17227	0.802725	1.154	1
702	Degenerative skin conditions and other dermatoses	dermatologic	1390	6.21492	1.00412	0.954521	1.05629	0.873678	1.06842	1
704	Diseases of hair and hair follicles	dermatologic	206	6.21766	1.0052	0.879152	1.14932	0.939537	1.07749	1
687.2	Localized superficial swelling, mass, or lump	dermatologic	174	6.22587	1.00117	0.864999	1.15878	0.98746	1.03544	1
574	Cholelithiasis and cholecystitis	digestive	1585	6.20671	0.758466	0.710493	0.809678	1.1056e-16	1.96642	1.77386
530	Diseases of esophagus	digestive	5194	6.14511	0.881456	0.854953	0.908781	5.46588e-16	1.52509	1.43271
574.1	Cholelithiasis	digestive	1352	6.21218	0.746243	0.694701	0.801609	1.09431e-15	2.01508	1.80314
530.1	Esophagitis, GERD and related diseases	digestive	4920	6.17385	0.885574	0.858286	0.913729	2.74413e-14	1.51119	1.41587
550.2	Diaphragmatic hernia	digestive	3429	6.18754	0.868117	0.835179	0.902354	7.70625e-13	1.57024	1.45451
562.1	Diverticulosis	digestive	5546	6.1191	0.900478	0.874579	0.927143	1.91508e-12	1.46086	1.36971
573	Other disorders of liver	digestive	1380	6.21218	0.795224	0.744869	0.848983	6.64156e-12	1.82656	1.63561
573.7	Abnormal results of function study of liver	digestive	801	6.21492	0.746687	0.682325	0.81712	2.13224e-10	2.0133	1.74717
571	Chronic liver disease and cirrhosis	digestive	1078	6.21492	0.778178	0.720075	0.840971	2.38204e-10	1.89029	1.6633
532	Dysphagia	digestive	1168	6.21218	0.799123	0.74551	0.856592	2.47318e-10	1.81223	1.60951
530.11	GERD	digestive	3747	6.18754	0.89197	0.860341	0.924762	5.4267e-10	1.4896	1.37797
564	Functional digestive disorders	digestive	4098	6.18754	0.899357	0.869445	0.930298	7.92474e-10	1.46465	1.35872
571.5	Other chronic nonalcoholic liver disease	digestive	956	6.21492	0.771935	0.710523	0.838655	9.3547e-10	1.9141	1.67134
563	Constipation	digestive	2394	6.20671	0.86796	0.828396	0.909414	2.69663e-09	1.57078	1.43056
574.12	Cholelithiasis with other cholecystitis	digestive	586	6.21492	0.714056	0.638378	0.798705	3.81105e-09	2.14932	1.81376
550	Abdominal hernia	digestive	5030	6.16016	0.916371	0.889646	0.943898	7.32072e-09	1.40684	1.31037
564.9	Personal history of diseases of digestive system	digestive	3197	6.19302	0.89369	0.859818	0.928897	1.18834e-08	1.48379	1.36361
578	Gastrointestinal hemorrhage	digestive	2147	6.20671	0.902868	0.862972	0.944608	9.36785e-06	1.45277	1.3078
578.9	Hemorrhage of gastrointestinal tract	digestive	1444	6.21218	0.886345	0.837734	0.937777	2.76212e-05	1.50859	1.33235
561	Symptoms involving digestive system	digestive	2512	6.19576	0.921497	0.884439	0.960107	9.46552e-05	1.38924	1.24958
575	Other biliary tract disease	digestive	688	6.21492	0.835736	0.762162	0.916413	0.000135395	1.68151	1.4067
574.11	Cholelithiasis with acute cholecystitis	digestive	227	6.21492	0.693703	0.574538	0.837583	0.000142941	2.23935	1.67507
574.2	Calculus of bile duct	digestive	294	6.21492	0.741805	0.635335	0.866119	0.000157951	2.03305	1.57703
560	Intestinal obstruction without mention of hernia	digestive	738	6.21492	0.855564	0.787183	0.929885	0.000242192	1.61303	1.36016
531	Peptic ulcer (excl. esophageal)	digestive	802	6.21492	0.861708	0.794986	0.93403	0.000294959	1.59204	1.34562
530.3	Stricture and stenosis of esophagus	digestive	348	6.21492	0.796342	0.700646	0.905107	0.000489726	1.82244	1.44518
577	Diseases of pancreas	digestive	434	6.21492	0.808808	0.717243	0.912062	0.000537094	1.77701	1.42155
568.1	Peritoneal adhesions (postoperative) (postinfection)	digestive	787	6.21492	0.864837	0.796341	0.939224	0.000561998	1.58139	1.32719
535	Gastritis and duodenitis	digestive	3477	6.18754	0.944148	0.911683	0.97777	0.00128558	1.30947	1.17522
550.4	Umbilical hernia	digestive	447	6.21492	0.837295	0.750084	0.934647	0.00155452	1.67607	1.34344
536	Disorders of function of stomach	digestive	653	6.21492	0.873428	0.801562	0.951738	0.00200779	1.55224	1.28153
537	Other disorders of stomach and duodenum	digestive	572	6.21492	0.861522	0.783695	0.947077	0.00203171	1.59268	1.29878
530.2	Esophageal bleeding (varices/hemorrhage)	digestive	346	6.21492	0.820272	0.722242	0.931608	0.00228153	1.73594	1.35413
564.1	Irritable Bowel Syndrome	digestive	932	6.21492	0.894958	0.833371	0.961096	0.00228232	1.47951	1.24571
536.8	Dyspepsia and other specified disorders of function of stomach	digestive	651	6.21492	0.875978	0.80395	0.954458	0.00248889	1.54361	1.2713
579	Other symptoms involving abdomen and pelvis	digestive	793	6.21492	0.888718	0.823095	0.959572	0.00257493	1.50058	1.25167
571.8	Liver abscess and sequelae of chronic liver disease	digestive	199	6.21766	0.758901	0.631508	0.911992	0.00325521	1.96471	1.42179
568	Other disorders of peritoneum	digestive	834	6.21492	0.890966	0.824212	0.963126	0.00366648	1.49299	1.23766
535.1	Acute gastritis	digestive	172	6.21766	0.753346	0.619935	0.915467	0.00439826	1.98666	1.40993
528	Diseases of the oral soft tissues, excluding lesions specific for gingiva and tongue	digestive	468	6.21492	0.862927	0.779655	0.955093	0.00440801	1.58789	1.2689
531.2	Gastric ulcer	digestive	549	6.21492	0.867339	0.786332	0.956691	0.00444124	1.57289	1.2628
530.12	Ulcer of esophagus	digestive	301	6.21492	0.822675	0.719064	0.941215	0.00448202	1.72741	1.32006
530.5	Disorders of esophageal motility	digestive	122	6.21766	0.704938	0.553449	0.897894	0.00461907	2.18912	1.46959
578.2	Blood in stool	digestive	279	6.21492	0.811617	0.702171	0.938122	0.00473921	1.76688	1.33112
560.4	Other intestinal obstruction	digestive	473	6.21492	0.865116	0.780145	0.959342	0.00601651	1.58044	1.25257
575.1	Cholangitis	digestive	171	6.21766	0.758178	0.621645	0.924697	0.00627994	1.96755	1.3782
573.5	Jaundice (not of newborn)	digestive	120	6.21766	0.727249	0.574133	0.921201	0.00828001	2.09317	1.39026
567	Peritonitis and retroperitoneal infections	digestive	157	6.21766	0.768429	0.628745	0.939146	0.0100724	1.92759	1.32747
550.6	Incisional hernia	digestive	169	6.21766	0.776442	0.638385	0.944354	0.0113047	1.89688	1.30872
565	Anal and rectal conditions	digestive	1926	6.20671	0.942788	0.900705	0.986838	0.0114497	1.31439	1.1296
521.1	Dental caries	digestive	334	6.21492	0.857978	0.760351	0.968141	0.0129444	1.60477	1.21727
530.14	Reflux esophagitis	digestive	1169	6.21218	0.926145	0.870788	0.985021	0.014691	1.37318	1.13946
559	Ileostomy status	digestive	201	6.21766	0.816692	0.690803	0.965523	0.0177527	1.74869	1.22802
529	Diseases and other conditions of the tongue	digestive	178	6.21766	0.819369	0.689545	0.973634	0.0236018	1.73915	1.19385
539	Bariatric surgery	digestive	164	6.21766	0.811501	0.672576	0.979122	0.029243	1.7673	1.1689
575.2	Obstruction of bile duct	digestive	193	6.2204	0.8277	0.698195	0.981227	0.0293868	1.70967	1.15877
575.7	Other disorders of gallbladder	digestive	210	6.21766	0.829376	0.700831	0.9815	0.0294589	1.70377	1.15743
521	Diseases of hard tissues of teeth	digestive	320	6.21492	0.875471	0.775691	0.988086	0.0312334	1.54532	1.12252
572	Ascites (non malignant)	digestive	315	6.21766	0.870655	0.767467	0.987718	0.0313995	1.56163	1.12464
535.6	Duodenitis	digestive	788	6.21492	0.923363	0.856544	0.995395	0.037489	1.38281	1.0728
578.1	Hematemesis	digestive	156	6.21766	0.822474	0.679818	0.995066	0.0443403	1.72813	1.07555
569	Other disorders of intestine	digestive	855	6.21492	0.929875	0.865164	0.999425	0.0482024	1.3602	1.02456
574.3	Cholecystitis without cholelithiasis	digestive	304	6.21492	0.871517	0.760304	0.998997	0.0483396	1.55871	1.03271
555.2	Ulcerative colitis	digestive	225	6.21766	0.867488	0.752969	0.999425	0.0490769	1.57238	1.02456
579.8	Nonspecific abnormal findings in stool contents	digestive	548	6.21492	0.915909	0.837513	1.00164	0.0543517	1.40842	1
577.1	Acute pancreatitis	digestive	216	6.21766	0.853493	0.725545	1.004	0.05591	1.62012	1
571.51	Cirrhosis of liver without mention of alcohol	digestive	145	6.21766	0.814607	0.658434	1.00782	0.0589962	1.75615	1
575.8	Other disorders of biliary tract	digestive	183	6.21766	0.848908	0.708749	1.01678	0.0752123	1.63587	1
531.3	Duodenal ulcer	digestive	251	6.21492	0.880913	0.765533	1.01368	0.076687	1.52693	1
535.8	Other specified gastritis	digestive	1527	6.20671	0.953906	0.905166	1.00527	0.0778062	1.27339	1
522.5	Periapical abscess	digestive	148	6.2204	0.856319	0.714324	1.02654	0.093582	1.61044	1
523	Gingival and periodontal diseases	digestive	160	6.21766	0.876033	0.73947	1.03782	0.125848	1.54342	1
560.3	Peritoneal or intestinal adhesions	digestive	170	6.21766	0.880228	0.746268	1.03823	0.129892	1.52924	1
535.9	Gastritis and duodenitis, NOS	digestive	225	6.21492	0.900476	0.780158	1.03935	0.151986	1.46087	1
522	Diseases of pulp and periapical tissues	digestive	186	6.21766	0.892694	0.763963	1.04312	0.153097	1.48716	1
550.5	Ventral hernia	digestive	364	6.21492	0.922542	0.823245	1.03382	0.165263	1.38564	1
561.1	Diarrhea	digestive	142	6.21766	0.87787	0.72744	1.05941	0.174395	1.53721	1
558	Noninfectious gastroenteritis	digestive	800	6.21492	0.952298	0.886935	1.02248	0.177897	1.27944	1
530.13	Barrett's esophagus	digestive	647	6.21492	0.946487	0.872376	1.02689	0.186156	1.30095	1
565.1	Anal and rectal polyp	digestive	1256	6.21218	0.964125	0.912121	1.01909	0.196554	1.23367	1
530.9	Heartburn	digestive	249	6.21492	0.919843	0.805224	1.05078	0.218509	1.39493	1
560.1	Paralytic ileus	digestive	147	6.21766	0.890185	0.738672	1.07278	0.221707	1.49563	1
555	Inflammatory bowel disease and other gastroenteritis and colitis	digestive	306	6.21492	0.934133	0.834094	1.04617	0.238409	1.34525	1
578.8	Hemorrhage of rectum and anus	digestive	667	6.21492	0.960609	0.891213	1.03541	0.293517	1.24761	1
557	Intestinal malabsorption (non-celiac)	digestive	251	6.21492	0.946586	0.836222	1.07152	0.385458	1.30058	1
550.1	Inguinal hernia	digestive	1511	6.20671	1.0194	0.97491	1.06592	0.398697	1.16004	1
557.1	Celiac disease	digestive	189	6.21492	0.942497	0.819312	1.0842	0.407272	1.31544	1
561.2	Flatulence	digestive	312	6.21492	0.955384	0.853716	1.06916	0.426577	1.26779	1
564.8	Abnormal findings on exam of gastrointestinal tract/ abdominal area	digestive	370	6.21492	0.966319	0.867691	1.07616	0.532795	1.22478	1
555.1	Regional enteritis	digestive	130	6.21766	0.949054	0.799427	1.12669	0.550277	1.29151	1
540.1	Appendicitis	digestive	271	6.21492	1.02786	0.922978	1.14465	0.616822	1.19707	1
556.1	Ulceration of intestine	digestive	141	6.21766	1.02886	0.885158	1.19589	0.710901	1.20117	1
556	Ulceration of the lower GI tract	digestive	188	6.21766	0.98351	0.854827	1.13156	0.816229	1.14733	1
540	Appendiceal conditions	digestive	298	6.21492	1.01025	0.909261	1.12245	0.849506	1.112	1
540.11	Acute appendicitis	digestive	244	6.21492	1.00979	0.898875	1.13439	0.86965	1.10922	1
525	Other diseases of the teeth and supporting structures	digestive	245	6.21492	0.996181	0.877501	1.13091	0.952855	1.06587	1
250.2	Type 2 diabetes	endocrine/metabolic	2043	6.20671	0.741605	0.697791	0.788171	6.50275e-22	2.03387	1.85271
278.1	Obesity	endocrine/metabolic	3058	6.19302	0.796101	0.757721	0.836426	1.49631e-19	1.82332	1.6791
278	Overweight, obesity and other hyperalimentation	endocrine/metabolic	3058	6.19302	0.796235	0.757861	0.836551	1.54347e-19	1.82283	1.67866
276	Disorders of fluid, electrolyte, and acid-base balance	endocrine/metabolic	2363	6.20671	0.791804	0.751613	0.834144	1.58858e-18	1.8392	1.68706
250	Diabetes mellitus	endocrine/metabolic	2509	6.20671	0.806816	0.76651	0.849241	2.21927e-16	1.78421	1.63473
276.5	Hypovolemia	endocrine/metabolic	784	6.21492	0.709359	0.643554	0.781893	4.73977e-12	2.16972	1.87624
272.1	Hyperlipidemia	endocrine/metabolic	5021	6.17385	0.898599	0.870708	0.927384	3.00934e-11	1.46721	1.36888
272	Disorders of lipoid metabolism	endocrine/metabolic	5056	6.17385	0.899208	0.871409	0.927893	3.33383e-11	1.46515	1.36711
276.1	Electrolyte imbalance	endocrine/metabolic	1587	6.21218	0.814772	0.765773	0.866906	9.58836e-11	1.75556	1.57436
272.11	Hypercholesterolemia	endocrine/metabolic	4746	6.17659	0.898471	0.869703	0.92819	1.13204e-10	1.46765	1.36607
275	Disorders of mineral metabolism	endocrine/metabolic	780	6.21492	0.734883	0.668933	0.807336	1.35371e-10	2.06141	1.78233
261	Vitamin deficiency	endocrine/metabolic	1023	6.21218	0.786911	0.728004	0.850584	1.57541e-09	1.85741	1.63011
276.14	Hypopotassemia	endocrine/metabolic	593	6.21492	0.712138	0.636251	0.797076	3.52458e-09	2.15763	1.81974
276.4	Acid-base balance disorder	endocrine/metabolic	384	6.21492	0.636059	0.544429	0.74311	1.19078e-08	2.52064	2.02775
275.5	Disorders of calcium/phosphorus metabolism	endocrine/metabolic	497	6.21492	0.715149	0.6343	0.806302	4.31729e-08	2.14461	1.78607
251	Other disorders of pancreatic internal secretion	endocrine/metabolic	225	6.21766	0.55924	0.449198	0.69624	2.00839e-07	2.97528	2.22789
251.1	Hypoglycemia	endocrine/metabolic	209	6.21766	0.550196	0.437052	0.692631	3.64628e-07	3.0365	2.24421
276.41	Acidosis	endocrine/metabolic	319	6.21766	0.648341	0.546974	0.768494	5.86566e-07	2.45705	1.92734
261.4	Vitamin D deficiency	endocrine/metabolic	746	6.21492	0.807525	0.738112	0.883465	3.13304e-06	1.78164	1.51831
261.2	Vitamin B-complex deficiencies	endocrine/metabolic	315	6.21766	0.702998	0.604232	0.817908	5.06284e-06	2.1977	1.74436
276.13	Hyperpotassemia	endocrine/metabolic	283	6.21766	0.678174	0.570434	0.806262	1.08451e-05	2.31105	1.78621
244.1	Secondary hypothyroidism	endocrine/metabolic	238	6.21492	0.681407	0.57059	0.813746	2.27582e-05	2.2959	1.75924
275.3	Disorders of magnesium metabolism	endocrine/metabolic	268	6.21766	0.725245	0.614354	0.856153	0.000148033	2.10159	1.61101
276.6	Fluid overload	endocrine/metabolic	247	6.21766	0.705962	0.587876	0.847768	0.000192776	2.18461	1.6398
260.6	Anorexia	endocrine/metabolic	182	6.21766	0.679993	0.553996	0.834646	0.000225419	2.30251	1.68531
244	Hypothyroidism	endocrine/metabolic	1820	6.20671	0.908736	0.86289	0.957017	0.000290805	1.43287	1.26155
274.1	Gout	endocrine/metabolic	824	6.21492	0.858545	0.789355	0.9338	0.000374184	1.60283	1.34643
274	Gout and other crystal arthropathies	endocrine/metabolic	876	6.21492	0.863572	0.796491	0.936302	0.00037758	1.5857	1.33759
260	Protein-calorie malnutrition	endocrine/metabolic	234	6.21766	0.742601	0.628468	0.877461	0.000473464	2.02982	1.53859
250.23	Type 2 diabetes with ophthalmic manifestations	endocrine/metabolic	237	6.21492	0.717975	0.589693	0.874164	0.00096988	2.13247	1.54975
250.7	Diabetic retinopathy	endocrine/metabolic	262	6.21492	0.74329	0.621509	0.888933	0.0011559	2.02702	1.49985
244.4	Hypothyroidism NOS	endocrine/metabolic	1701	6.20671	0.919284	0.871712	0.969451	0.00190685	1.39686	1.2118
275.53	Disorders of phosphorus metabolism	endocrine/metabolic	176	6.21766	0.747939	0.619172	0.903484	0.00258807	2.00826	1.45068
252.1	Hyperparathyroidism	endocrine/metabolic	189	6.21766	0.740542	0.608684	0.900964	0.00267859	2.0382	1.45921
252	Disorders of parathyroid gland	endocrine/metabolic	218	6.21492	0.773393	0.648365	0.92253	0.00428699	1.90852	1.38568
276.12	Hyposmolality and/or hyponatremia	endocrine/metabolic	815	6.21492	0.906712	0.838681	0.980262	0.0138576	1.43974	1.16346
277	Other disorders of metabolism	endocrine/metabolic	483	6.21492	0.885491	0.800985	0.978913	0.0174806	1.51147	1.16989
241	Nontoxic nodular goiter	endocrine/metabolic	222	6.21492	0.824851	0.701107	0.970435	0.0202413	1.71972	1.20765
250.1	Type 1 diabetes	endocrine/metabolic	161	6.21766	0.798724	0.657369	0.970476	0.0237262	1.81369	1.20747
255	Disorders of adrenal glands	endocrine/metabolic	129	6.21766	0.804985	0.648552	0.99915	0.0491048	1.79085	1.03004
242	Thyrotoxicosis with or without goiter	endocrine/metabolic	297	6.21492	0.88695	0.7758	1.01402	0.0790724	1.50654	1
253	Disorders of the pituitary gland and its hypothalamic control	endocrine/metabolic	127	6.21766	0.836977	0.681351	1.02815	0.0899867	1.67718	1
270	Disorders of protein plasma/amino-acid transport and metabolism	endocrine/metabolic	182	6.21766	0.862298	0.724392	1.02646	0.0956604	1.59003	1
270.3	Disorders of plasma protein metabolism	endocrine/metabolic	178	6.21766	0.861467	0.72205	1.0278	0.0978225	1.59286	1
262	Mineral deficiency NEC	endocrine/metabolic	132	6.21766	0.861125	0.706507	1.04958	0.138678	1.59403	1
250.42	Other abnormal glucose	endocrine/metabolic	199	6.2204	0.891327	0.755592	1.05145	0.172308	1.49177	1
250.4	Abnormal glucose	endocrine/metabolic	670	6.21492	0.953501	0.875625	1.0383	0.273381	1.27492	1
585	Renal failure	genitourinary	3294	6.19576	0.81803	0.782181	0.855521	1.56411e-18	1.74392	1.61317
585.1	Acute renal failure	genitourinary	1870	6.21218	0.766885	0.720919	0.815781	3.88383e-17	1.93356	1.75195
591	Urinary tract infection	genitourinary	2030	6.20671	0.792986	0.750203	0.838209	2.46794e-16	1.83482	1.67289
585.3	Chronic renal failure [CKD]	genitourinary	1809	6.20671	0.78244	0.733638	0.834488	8.23304e-14	1.87418	1.68586
585.33	Chronic Kidney Disease, Stage III	genitourinary	1195	6.21218	0.746517	0.68682	0.811402	6.21471e-12	2.01398	1.76766
586	Other disorders of the kidney and ureters	genitourinary	786	6.21492	0.749404	0.682964	0.822308	1.12685e-09	2.00238	1.72871
599	Other symptoms/disorders or the urinary system	genitourinary	2812	6.19576	0.888094	0.851505	0.926255	3.22704e-08	1.50268	1.3728
596	Other disorders of bladder	genitourinary	1094	6.21218	0.864811	0.80761	0.926063	3.18243e-05	1.58148	1.37346
599.2	Retention of urine	genitourinary	1630	6.21218	0.89035	0.842715	0.940677	3.47509e-05	1.49507	1.32199
599.4	Urinary incontinence	genitourinary	556	6.21492	0.810665	0.727426	0.903429	0.000146344	1.77031	1.45087
594	Urinary calculus	genitourinary	586	6.21492	0.833327	0.758034	0.916098	0.000160838	1.68992	1.40777
627	Menopausal and postmenopausal disorders	genitourinary	846	6.21492	0.86926	0.806701	0.936669	0.000236127	1.56637	1.33629
586.2	Cyst of kidney, acquired	genitourinary	428	6.21492	0.799621	0.707117	0.904226	0.000363898	1.8104	1.44817
594.1	Calculus of kidney	genitourinary	385	6.21492	0.806883	0.715432	0.910024	0.000471985	1.78396	1.42849
600	Hyperplasia of prostate	genitourinary	2292	6.20123	0.934726	0.895905	0.975229	0.00181515	1.34316	1.18679
586.4	Stricture/obstruction of ureter	genitourinary	160	6.21766	0.725839	0.59256	0.889094	0.001964	2.09909	1.49931
614.5	Inflammatory disease of cervix, vagina, and vulva	genitourinary	153	6.21766	0.728249	0.591281	0.896946	0.0028538	2.08898	1.4728
624.9	stress incontinence, female	genitourinary	263	6.21492	0.795478	0.684195	0.924862	0.00292178	1.82562	1.37763
624	Symptoms involving female genital tract	genitourinary	386	6.21492	0.844745	0.749855	0.951645	0.00551639	1.65023	1.28188
580	Nephritis; nephrosis; renal sclerosis	genitourinary	133	6.21766	0.743262	0.599411	0.921634	0.00686026	2.02714	1.38877
627.3	Postmenopausal atrophic vaginitis	genitourinary	293	6.21766	0.829529	0.724132	0.950266	0.0070226	1.70323	1.28702
585.34	Chronic Kidney Disease, Stage IV	genitourinary	123	6.21766	0.69701	0.533295	0.910984	0.00823003	2.22442	1.42522
594.3	Calculus of ureter	genitourinary	217	6.21766	0.811298	0.692722	0.95017	0.00948635	1.76803	1.28738
592.1	Cystitis	genitourinary	426	6.21766	0.874954	0.784947	0.975283	0.0158721	1.54707	1.18655
614	Inflammatory diseases of female pelvic organs	genitourinary	340	6.21492	0.860738	0.761397	0.973039	0.0165405	1.59535	1.19645
595	Hydronephrosis	genitourinary	492	6.21492	0.885744	0.801201	0.979208	0.0177653	1.51061	1.16849
592	Cystitis and urethritis	genitourinary	437	6.21766	0.879859	0.791062	0.978623	0.0183704	1.53049	1.17125
626	Disorders of menstruation and other abnormal bleeding from female genital tract	genitourinary	235	6.22313	0.852928	0.746417	0.974637	0.0194159	1.62206	1.18943
580.2	Nephrotic syndrome without mention of glomerulonephritis	genitourinary	134	6.21766	0.781435	0.632896	0.964838	0.0218631	1.87797	1.23079
626.12	Excessive or frequent menstruation	genitourinary	138	6.2204	0.821179	0.691929	0.974573	0.0241501	1.73272	1.18971
626.1	Irregular menstrual cycle/bleeding	genitourinary	183	6.22313	0.85115	0.735165	0.985434	0.0310622	1.62816	1.13725
618	Genital prolapse	genitourinary	793	6.21492	0.918675	0.849325	0.993688	0.0341685	1.39894	1.0863
613	Other nonmalignant breast conditions	genitourinary	212	6.2204	0.84503	0.723108	0.987509	0.0341686	1.64925	1.12583
618.1	Prolapse of vaginal walls	genitourinary	563	6.21492	0.902839	0.820049	0.993987	0.0372633	1.45287	1.08406
601	Inflammatory diseases of prostate	genitourinary	310	6.21766	0.880225	0.780538	0.992643	0.0374912	1.52925	1.09382
615	Endometriosis	genitourinary	132	6.21766	0.818328	0.674067	0.993464	0.0427408	1.74286	1.08796
596.1	Bladder neck obstruction	genitourinary	172	6.21766	0.834518	0.700183	0.994625	0.0433685	1.68576	1.07911
594.2	Calculus of lower urinary tract	genitourinary	121	6.21766	0.801418	0.642015	1.0004	0.0504133	1.80383	1
593	Hematuria	genitourinary	922	6.21492	0.943185	0.881196	1.00954	0.0917254	1.31295	1
599.8	Other symptoms involving urinary system	genitourinary	318	6.21492	0.909882	0.808897	1.02347	0.115625	1.42897	1
618.2	Uterine/Uterovaginal prolapse	genitourinary	388	6.21492	0.914464	0.817804	1.02255	0.116704	1.41336	1
585.31	Renal dialysis	genitourinary	152	6.21766	0.864746	0.717509	1.0422	0.127021	1.5817	1
627.1	Postmenopausal bleeding	genitourinary	586	6.21492	0.937681	0.862036	1.01996	0.133784	1.33269	1
597	Other disorders of urethra and urinary tract	genitourinary	386	6.21492	0.923309	0.830262	1.02678	0.140952	1.38299	1
619	Noninflammatory female genital disorders	genitourinary	568	6.21492	0.939305	0.861367	1.0243	0.156543	1.3269	1
603	Other disorders of testis	genitourinary	273	6.21492	0.91718	0.813406	1.03419	0.158202	1.40407	1
597.1	Urethral stricture (not specified as infectious)	genitourinary	318	6.21492	0.935596	0.833765	1.04986	0.257504	1.34009	1
604.1	Redundant prepuce and phimosis/BXO	genitourinary	170	6.21766	0.910374	0.77336	1.07166	0.259188	1.4273	1
619.3	Noninflammatory disorders of cervix	genitourinary	142	6.21766	0.91756	0.772045	1.0905	0.328775	1.40277	1
628	Ovarian cyst	genitourinary	273	6.21492	0.945476	0.835331	1.07014	0.374964	1.30464	1
601.1	Prostatitis	genitourinary	206	6.21766	0.94292	0.823594	1.07954	0.394562	1.31391	1
610	Benign mammary dysplasias	genitourinary	168	6.21766	0.953662	0.818136	1.11164	0.544064	1.27431	1
608	Other disorders of male genital organs	genitourinary	271	6.21766	0.970931	0.869556	1.08413	0.600058	1.20554	1
590	Pyelonephritis	genitourinary	258	6.21492	0.969945	0.855616	1.09955	0.633435	1.20972	1
622	Polyp of female genital organs	genitourinary	497	6.21492	0.979513	0.896165	1.07061	0.648238	1.16704	1
602	Other disorders of prostate	genitourinary	182	6.21766	1.02635	0.899282	1.17136	0.699756	1.19078	1
599.3	Dysuria	genitourinary	206	6.21492	0.976441	0.847606	1.12486	0.741222	1.18132	1
622.1	Polyp of corpus uteri	genitourinary	423	6.21492	1.01046	0.919461	1.11045	0.82897	1.11324	1
614.1	Pelvic peritoneal adhesions, female (postoperative) (postinfection)	genitourinary	159	6.21492	0.982941	0.836668	1.15479	0.834206	1.15023	1
603.1	Hydrocele	genitourinary	153	6.21766	0.984092	0.846759	1.1437	0.834366	1.14433	1
604	Disorders of penis	genitourinary	177	6.21766	1.01214	0.883721	1.15922	0.861619	1.12299	1
605	Erectile dysfunction [ED]	genitourinary	260	6.21492	1.00694	0.899927	1.12667	0.904013	1.09051	1
619.2	Disorders of uterus, NEC	genitourinary	255	6.21492	1.00445	0.89008	1.13351	0.942617	1.0713	1
599.5	Frequency of urination and polyuria	genitourinary	259	6.21492	0.998854	0.882801	1.13016	0.985485	1.03503	1
585.4	Chronic kidney disease, Stage I or II	genitourinary	211	6.21492	0.999083	0.864558	1.15454	0.990084	1.03122	1
285	Other anemias	hematopoietic	2053	6.20671	0.863198	0.820323	0.908313	1.51704e-08	1.58697	1.4343
280	Iron deficiency anemias	hematopoietic	1757	6.20671	0.862906	0.817091	0.91129	1.17519e-07	1.58796	1.42418
280.1	Iron deficiency anemias, unspecified or not due to blood loss	hematopoietic	1737	6.20671	0.864378	0.81822	0.913139	1.93726e-07	1.58295	1.41788
287	Purpura and other hemorrhagic conditions	hematopoietic	433	6.21492	0.762176	0.67462	0.861097	1.28918e-05	1.95187	1.59413
287.3	Thrombocytopenia	hematopoietic	362	6.21492	0.769085	0.674272	0.87723	9.18143e-05	1.92506	1.53937
289	Other diseases of blood and blood-forming organs	hematopoietic	793	6.21492	0.868001	0.800348	0.941373	0.000628048	1.57064	1.31949
281	Other deficiency anemia	hematopoietic	191	6.21766	0.754534	0.620835	0.917026	0.00464858	1.98194	1.4046
288	Diseases of white blood cells	hematopoietic	729	6.21492	0.899594	0.830059	0.974953	0.00993856	1.46385	1.18802
281.1	Megaloblastic anemia	hematopoietic	178	6.21766	0.774617	0.635142	0.944719	0.0116884	1.90384	1.30739
289.4	Lymphadenitis	hematopoietic	457	6.21492	0.875276	0.787338	0.973036	0.0136655	1.54598	1.19647
288.1	Decreased white blood cell count	hematopoietic	548	6.21492	0.913499	0.833688	1.00095	0.0524286	1.41665	1
288.11	Neutropenia	hematopoietic	548	6.21492	0.913499	0.833688	1.00095	0.0524286	1.41665	1
286	Coagulation defects	hematopoietic	123	6.21766	0.828398	0.669623	1.02482	0.0828939	1.70721	1
289.5	Diseases of spleen	hematopoietic	123	6.21766	0.959638	0.792984	1.16132	0.672065	1.25141	1
38	Septicemia	infectious diseases	1177	6.21492	0.731581	0.677038	0.790518	2.65266e-15	2.07508	1.84397
41	Bacterial infection NOS	infectious diseases	1473	6.21218	0.827037	0.776402	0.880974	3.83077e-09	1.712	1.52672
41.4	E. coli	infectious diseases	572	6.21492	0.782649	0.70264	0.871768	8.4237e-06	1.87339	1.55786
8	Intestinal infection	infectious diseases	446	6.21492	0.762533	0.676695	0.859259	8.61217e-06	1.95048	1.6004
79	Viral infection	infectious diseases	716	6.21492	0.824533	0.755791	0.899527	1.39915e-05	1.72084	1.46408
38.1	Gram negative septicemia	infectious diseases	282	6.21766	0.723672	0.617458	0.848155	6.50808e-05	2.10823	1.63846
112	Candidiasis	infectious diseases	708	6.21492	0.836459	0.765681	0.913779	7.53129e-05	1.67899	1.4157
79.9	Viremia, NOS	infectious diseases	370	6.21492	0.813016	0.722621	0.91472	0.000577028	1.76185	1.41248
41.2	Streptococcus infection	infectious diseases	267	6.21766	0.758777	0.647814	0.888747	0.000621499	1.96519	1.50048
80	Postoperative infection	infectious diseases	475	6.21492	0.831903	0.746031	0.92766	0.000930264	1.6949	1.36792
8.6	Viral Enteritis	infectious diseases	203	6.21766	0.742728	0.618235	0.892288	0.00148552	2.0293	1.48853
8.5	Bacterial enteritis	infectious diseases	250	6.21766	0.796187	0.683618	0.927293	0.00338388	1.82301	1.36919
70	Viral hepatitis	infectious diseases	125	6.21766	0.710084	0.563123	0.895398	0.00380562	2.16656	1.47803
41.11	Methicillin sensitive Staphylococcus aureus	infectious diseases	235	6.21766	0.872648	0.750752	1.01433	0.0759715	1.55488	1
41.1	Staphylococcus infections	infectious diseases	346	6.21492	0.897801	0.794834	1.01411	0.0828177	1.46991	1
110.1	Dermatophytosis	infectious diseases	333	6.22587	0.923932	0.825182	1.0345	0.170108	1.38084	1
53	Herpes zoster	infectious diseases	422	6.21492	1.04008	0.951952	1.13637	0.384323	1.24426	1
110	Dermatophytosis / Dermatomycosis	infectious diseases	435	6.22587	0.970349	0.883829	1.06534	0.527604	1.20801	1
110.11	Dermatophytosis of nail	infectious diseases	140	6.22587	0.949812	0.80426	1.12171	0.544042	1.28871	1
110.2	Dermatomycoses	infectious diseases	128	6.21903	1.04398	0.895851	1.2166	0.581441	1.25826	1
977	Personal history of allergy to medicinal agents	injuries & poisonings	1858	6.20671	0.781605	0.736824	0.829107	2.71012e-16	1.87733	1.70472
994	Sepsis and SIRS	injuries & poisonings	1130	6.21492	0.726701	0.671148	0.786854	3.61009e-15	2.09547	1.85762
994.2	Sepsis	injuries & poisonings	1115	6.21492	0.728357	0.672347	0.789032	8.23367e-15	2.08853	1.8495
965	Poisoning by analgesics, antipyretics, and antirheumatics	injuries & poisonings	1387	6.21218	0.805441	0.753692	0.860744	1.70354e-10	1.78919	1.59533
960	Poisoning by antibiotics	injuries & poisonings	3095	6.19302	0.883856	0.84935	0.919763	1.22829e-09	1.51699	1.39521
803.3	Fracture of clavicle or scapula	injuries & poisonings	143	6.21766	1.23584	1.14288	1.33637	1.11481e-07	1.77571	1.54697
990	Effects radiation NOS	injuries & poisonings	1348	6.21218	0.866088	0.814283	0.921189	4.91187e-06	1.57714	1.3903
960.2	Allergy/adverse effect of penicillin	injuries & poisonings	2464	6.19849	0.904026	0.865408	0.944368	5.90776e-06	1.44885	1.30867
965.1	Opiates and related narcotics causing adverse effects in therapeutic use	injuries & poisonings	519	6.21492	0.783224	0.699154	0.877403	2.47006e-05	1.87123	1.53879
803	Fracture of upper limb	injuries & poisonings	1123	6.21218	1.10641	1.05446	1.16093	3.77787e-05	1.44954	1.29408
854	Complications of cardiac/vascular device, implant, and graft	injuries & poisonings	332	6.21492	0.759838	0.66046	0.874168	0.000122822	1.96103	1.54973
851	Complications of transplants and reattached limbs	injuries & poisonings	2255	6.20397	0.921501	0.880495	0.964417	0.000431587	1.38923	1.23249
850	Hemorrhage or hematoma complicating a procedure	injuries & poisonings	647	6.21492	0.861534	0.787921	0.942026	0.00107356	1.59263	1.31714
803.2	Fracture of radius and ulna	injuries & poisonings	770	6.21492	1.08717	1.02375	1.15452	0.00642095	1.39501	1.17969
961.1	Poisoning/allergy of sulfonamides	injuries & poisonings	126	6.21766	0.741536	0.589533	0.932731	0.0106199	2.03415	1.35019
857	Mechanical complication of unspecified genitourinary device, implant, and graft	injuries & poisonings	252	6.21492	0.831858	0.717742	0.964118	0.0144708	1.69506	1.23369
859	Complication due to other implant and internal device	injuries & poisonings	307	6.21766	0.862758	0.759281	0.980337	0.0235365	1.58847	1.16309
961	Poisoning by other anti-infectives	injuries & poisonings	197	6.21766	0.832656	0.704221	0.984514	0.0321491	1.69227	1.14213
800.3	Fracture of tibia and fibula	injuries & poisonings	186	6.21766	1.1195	0.995054	1.2595	0.0604506	1.48525	1
800.1	Fracture of neck of femur	injuries & poisonings	332	6.21492	0.890226	0.787763	1.00602	0.0623485	1.49549	1
802	Fracture of pelvis	injuries & poisonings	178	6.21766	1.11285	0.990522	1.25029	0.0719107	1.46723	1
949	Allergies, other	injuries & poisonings	133	6.2204	0.847451	0.695356	1.03281	0.100993	1.64089	1
830	Dislocation	injuries & poisonings	157	6.21766	1.09827	0.964861	1.25013	0.156015	1.42679	1
835	Internal derangement of knee	injuries & poisonings	777	6.21492	1.04335	0.980687	1.11002	0.179312	1.25603	1
858	Complication of internal orthopedic device	injuries & poisonings	655	6.21492	0.944099	0.866492	1.02866	0.188718	1.30964	1
871.2	Open wound of finger(s)	injuries & poisonings	240	6.21492	1.06599	0.956945	1.18746	0.245792	1.33121	1
800	Fracture of lower limb	injuries & poisonings	704	6.21492	0.956798	0.88481	1.03464	0.268457	1.26239	1
804	Fracture of hand or wrist	injuries & poisonings	279	6.21492	1.05273	0.953364	1.16246	0.309695	1.28834	1
840	Sprains and strains	injuries & poisonings	409	6.21766	1.04358	0.956793	1.13824	0.335574	1.25685	1
800.2	Fracture of unspecified part of femur	injuries & poisonings	132	6.21766	0.912467	0.752858	1.10591	0.350424	1.42017	1
801	Fracture of ankle and foot	injuries & poisonings	137	6.21766	1.06835	0.922998	1.23659	0.375573	1.33858	1
870.3	Other open wound of head and face	injuries & poisonings	356	6.21492	0.955783	0.858293	1.06435	0.410002	1.26627	1
840.3	Joint/ligament sprain	injuries & poisonings	166	6.21766	0.937933	0.802924	1.09564	0.419057	1.33179	1
907	Injuries to the nervous system	injuries & poisonings	144	6.21766	1.05185	0.906068	1.22108	0.506638	1.28538	1
871	Open wounds of extremities	injuries & poisonings	588	6.21492	1.01815	0.944464	1.09758	0.638929	1.15407	1
803.1	Fracture of humerus	injuries & poisonings	257	6.21766	1.02619	0.907992	1.15979	0.678781	1.19015	1
915	Superficial injury without mention of infection	injuries & poisonings	1089	6.21492	1.00905	0.952388	1.06909	0.759895	1.10463	1
958	Certain early complications of trauma or procedure	injuries & poisonings	132	6.2204	0.980297	0.823541	1.16689	0.822881	1.16329	1
916	Contusion	injuries & poisonings	280	6.21492	0.98669	0.874156	1.11371	0.828315	1.13041	1
805	Fracture of vertebral column without mention of spinal cord injury	injuries & poisonings	287	6.21492	0.988399	0.880098	1.11003	0.843781	1.12071	1
819	Skull and face fracture and other intercranial injury	injuries & poisonings	200	6.21766	1.00641	0.886368	1.1427	0.921503	1.0867	1
870	Open wounds of head; neck; and trunk	injuries & poisonings	528	6.21492	0.99714	0.916157	1.08528	0.947151	1.05651	1
306	Other mental disorder	mental disorders	6792	6.11636	0.906035	0.882557	0.930137	1.75047e-13	1.44204	1.35928
300.1	Anxiety disorder	mental disorders	2087	6.20671	0.841166	0.800165	0.884269	1.16912e-11	1.66262	1.51559
296	Mood disorders	mental disorders	1957	6.20671	0.835763	0.793405	0.880382	1.37185e-11	1.68141	1.52872
296.2	Depression	mental disorders	1935	6.20671	0.8368	0.794268	0.881611	2.16763e-11	1.6778	1.52457
296.22	Major depressive disorder	mental disorders	1935	6.20671	0.836803	0.79427	0.881612	2.16782e-11	1.67779	1.52456
300	Anxiety disorders	mental disorders	2061	6.20671	0.848096	0.806738	0.891574	1.05257e-10	1.63867	1.49094
318	Tobacco use disorder	mental disorders	1191	6.21218	0.817837	0.764534	0.874856	4.97525e-09	1.74461	1.54741
290.2	Delirium due to conditions classified elsewhere	mental disorders	472	6.21492	0.666435	0.581349	0.763975	5.7797e-09	2.36715	1.94486
290	Delirium dementia and amnestic and other cognitive disorders	mental disorders	557	6.21492	0.759622	0.676417	0.853061	3.40192e-06	1.96188	1.6216
292.4	Altered mental status	mental disorders	525	6.21492	0.824568	0.739417	0.919526	0.000523257	1.72071	1.39602
292	Neurological disorders	mental disorders	987	6.21492	0.879855	0.817202	0.947311	0.000683542	1.5305	1.29793
317.1	Alcoholism	mental disorders	1664	6.21218	0.919709	0.874376	0.967393	0.00117292	1.39539	1.22037
317	Alcohol-related disorders	mental disorders	597	6.21492	0.870513	0.796431	0.951485	0.00224416	1.56212	1.28248
300.12	Agorophobia, social phobia, and panic disorder	mental disorders	167	6.21766	0.754828	0.620892	0.917656	0.00476933	1.98078	1.40244
290.1	Dementias	mental disorders	364	6.21492	0.827577	0.724196	0.945716	0.00544004	1.7101	1.30376
293	Symptoms involving head and neck	mental disorders	217	6.21766	0.832461	0.715541	0.968486	0.0175658	1.69295	1.21584
290.13	Senile dementia	mental disorders	212	6.21766	0.82803	0.693827	0.98819	0.0364705	1.7085	1.12192
292.1	Aphasia/speech disturbance	mental disorders	339	6.21492	0.877446	0.77414	0.994537	0.0407886	1.53864	1.07981
290.11	Alzheimer's disease	mental disorders	179	6.21766	0.860786	0.717793	1.03227	0.105802	1.59519	1
292.3	Memory loss	mental disorders	190	6.21492	1.08454	0.954785	1.23193	0.211923	1.38734	1
300.13	Phobia	mental disorders	244	6.21766	0.951251	0.827527	1.09347	0.482061	1.28335	1
737	Curvature of spine	musculoskeletal	238	6.21492	0.586823	0.480088	0.717288	1.95036e-07	2.79946	2.13541
733	Other disorders of bone and cartilage	musculoskeletal	971	6.21492	0.819345	0.759555	0.883842	2.55212e-07	1.73924	1.51703
740.9	Osteoarthrosis NOS	musculoskeletal	4441	6.18754	0.917647	0.886834	0.949531	8.14955e-07	1.40247	1.28975
720	Spinal stenosis	musculoskeletal	869	6.21492	0.804401	0.737343	0.877557	9.53697e-07	1.79297	1.53827
737.3	Kyphoscoliosis and scoliosis	musculoskeletal	191	6.21492	0.57529	0.457082	0.724068	2.46285e-06	2.87107	2.10656
743	Osteoporosis, osteopenia and pathological fracture	musculoskeletal	282	6.21492	0.712843	0.607899	0.835904	3.10069e-05	2.15457	1.68092
720.1	Spinal stenosis of lumbar region	musculoskeletal	626	6.21492	0.802531	0.723142	0.890637	3.48549e-05	1.79977	1.4941
714.1	Rheumatoid arthritis	musculoskeletal	498	6.21492	0.788513	0.70337	0.883964	4.59072e-05	1.85143	1.51662
714	Rheumatoid arthritis and other inflammatory polyarthropathies	musculoskeletal	584	6.21492	0.82154	0.741908	0.909718	0.000157508	1.73144	1.42953
726	Peripheral enthesopathies and allied syndromes	musculoskeletal	1854	6.21218	0.916399	0.872878	0.96209	0.000436828	1.40674	1.24178
728.7	Fasciitis	musculoskeletal	701	6.21492	1.10859	1.04501	1.17604	0.00062401	1.45556	1.26189
743.11	Osteoporosis NOS	musculoskeletal	1433	6.21218	0.904641	0.853651	0.958678	0.0007102	1.44676	1.25514
743.2	Pathologic fracture	musculoskeletal	201	6.21766	0.718184	0.591575	0.871889	0.000821499	2.13158	1.55745
717	Polymyalgia Rheumatica	musculoskeletal	454	6.21492	0.822838	0.730369	0.927015	0.00134601	1.72684	1.37016
740.2	Osteoarthrosis, generalized	musculoskeletal	1348	6.21218	0.90268	0.847557	0.961388	0.00144841	1.45341	1.24455
715	Other inflammatory spondylopathies	musculoskeletal	338	6.21492	0.801428	0.698769	0.91917	0.00155034	1.8038	1.39725
741	Symptoms and disorders of the joints	musculoskeletal	509	6.21492	0.845349	0.760908	0.93916	0.00175404	1.64815	1.32742
728	Disorders of muscle, ligament, and fascia	musculoskeletal	820	6.21492	1.09013	1.03013	1.15362	0.00280973	1.40358	1.20632
745	Pain in joint	musculoskeletal	1696	6.21218	0.936938	0.890224	0.986103	0.0125504	1.33533	1.13364
716.9	Arthropathy NOS	musculoskeletal	1783	6.20671	0.934174	0.885214	0.985841	0.01317	1.34511	1.13506
721.1	Spondylosis without myelopathy	musculoskeletal	541	6.21492	0.879769	0.794871	0.973734	0.0133594	1.53079	1.19341
742	Derangement of joint, non-traumatic	musculoskeletal	314	6.21492	0.857272	0.75834	0.96911	0.0138363	1.60718	1.21323
726.1	Enthesopathy	musculoskeletal	1445	6.21218	0.933988	0.883839	0.986982	0.0152954	1.34577	1.12879
728.71	Contracture of palmar fascia [Dupuytren's disease]	musculoskeletal	549	6.21492	1.08363	1.01158	1.16082	0.0221456	1.38468	1.1198
722.6	Degeneration of intervertebral disc	musculoskeletal	486	6.21492	0.890998	0.805616	0.985428	0.0247311	1.49288	1.13729
742.9	Other derangement of joint	musculoskeletal	207	6.21766	0.841235	0.721949	0.980229	0.0266973	1.66238	1.16362
721	Spondylosis and allied disorders	musculoskeletal	630	6.21492	0.9027	0.823639	0.989349	0.0286013	1.45334	1.11508
722	Intervertebral disc disorders	musculoskeletal	866	6.21492	0.923113	0.858527	0.992557	0.0306312	1.38367	1.09442
736.4	Genu valgum or varum (acquired)	musculoskeletal	145	6.21766	0.798013	0.642896	0.990556	0.0407557	1.8163	1.10764
736	Other acquired deformities of limbs	musculoskeletal	286	6.21492	0.872432	0.759568	1.00207	0.0535154	1.55561	1
727.5	Rupture of synovium	musculoskeletal	120	6.21766	1.1471	0.996354	1.32065	0.056242	1.55788	1
740	Osteoarthrosis	musculoskeletal	6207	6.11636	0.975783	0.950292	1.00196	0.069508	1.1843	1
740.11	Osteoarthrosis, localized, primary	musculoskeletal	982	6.21218	0.942738	0.879445	1.01059	0.0963121	1.31457	1
738.4	Acquired spondylolisthesis	musculoskeletal	294	6.21492	0.89718	0.78298	1.02804	0.118308	1.47201	1
741.4	Joint effusions	musculoskeletal	213	6.21766	0.881749	0.751761	1.03421	0.121976	1.5241	1
738	Other acquired musculoskeletal deformity	musculoskeletal	416	6.21492	0.924958	0.830848	1.02973	0.154197	1.37729	1
727.6	Rupture of tendon, nontraumatic	musculoskeletal	595	6.21492	0.943696	0.867262	1.02687	0.178707	1.3111	1
735.23	Hallux rigidus	musculoskeletal	151	6.21766	1.08663	0.95194	1.24039	0.218506	1.39345	1
722.1	Displacement of intervertebral disc	musculoskeletal	393	6.21492	0.935184	0.840392	1.04067	0.2191	1.34154	1
735.3	Hallux valgus (Bunion)	musculoskeletal	532	6.21492	1.04872	0.969389	1.13455	0.235881	1.27477	1
735.2	Acquired toe deformities	musculoskeletal	548	6.21492	1.03575	0.956139	1.12199	0.389341	1.22818	1
735	Acquired foot deformities	musculoskeletal	913	6.21218	1.02331	0.96162	1.08895	0.467677	1.17774	1
722.9	Other and unspecified disc disorder	musculoskeletal	624	6.21492	0.972377	0.897207	1.05384	0.494999	1.19933	1
727.1	Synovitis and tenosynovitis	musculoskeletal	503	6.21492	1.02896	0.94546	1.11984	0.508498	1.20159	1
726.3	Bursitis	musculoskeletal	254	6.2204	0.962202	0.851222	1.08765	0.537749	1.24134	1
740.12	Osteoarthrosis, localized, secondary	musculoskeletal	179	6.21766	0.962341	0.82862	1.11764	0.615047	1.24078	1
729	Other disorders of soft tissues	musculoskeletal	322	6.21766	1.02171	0.917157	1.13817	0.696623	1.17063	1
726.4	Calcaneal spur; Exostosis NOS	musculoskeletal	122	6.2204	1.02767	0.86069	1.22705	0.762866	1.19631	1
727	Other disorders of synovium, tendon, and bursa	musculoskeletal	1490	6.21218	0.992572	0.943666	1.04401	0.772407	1.09432	1
740.1	Osteoarthritis; localized	musculoskeletal	4655	6.17385	1.00266	0.97321	1.033	0.861319	1.05431	1
735.21	Hammer toe (acquired)	musculoskeletal	245	6.21492	0.992869	0.872201	1.13023	0.913803	1.09223	1
727.4	Ganglion and cyst of synovium, tendon, and bursa	musculoskeletal	315	6.21492	0.996013	0.894771	1.10871	0.941768	1.0674	1
175	Acquired absence of breast	neoplasms	4230	6.18754	0.84008	0.810136	0.871131	4.9512e-21	1.66639	1.56002
197	Chemotherapy	neoplasms	4145	6.18754	0.885887	0.855446	0.917412	1.10885e-11	1.51013	1.40328
211	Benign neoplasm of other parts of digestive system	neoplasms	1225	6.21218	0.84682	0.791725	0.905749	1.2722e-06	1.64307	1.44301
165	Cancer within the respiratory system	neoplasms	499	6.21766	0.743175	0.658202	0.839117	1.65641e-06	2.02749	1.66973
165.1	Cancer of bronchus; lung	neoplasms	411	6.21766	0.73023	0.636928	0.8372	6.55616e-06	2.08071	1.6764
208	Benign neoplasm of colon	neoplasms	4044	6.18207	0.929382	0.899762	0.959977	9.35058e-06	1.36192	1.25009
198.6	Secondary malignancy of bone	neoplasms	592	6.21766	0.828546	0.751613	0.913355	0.000155112	1.70669	1.41714
198	Secondary malignant neoplasm	neoplasms	2047	6.21492	0.915093	0.871671	0.960679	0.000347232	1.41121	1.24734
198.5	Secondary malignancy of brain/spine	neoplasms	169	6.2204	0.708737	0.578621	0.868112	0.0008791	2.17244	1.57026
198.2	Secondary malignancy of respiratory organs	neoplasms	549	6.21766	0.842256	0.761184	0.931963	0.000885746	1.65884	1.35289
195	Cancer, suspected or other	neoplasms	1318	6.21218	0.91586	0.86306	0.971891	0.00371912	1.40859	1.20143
195.1	Malignant neoplasm, other	neoplasms	3611	6.18754	0.954254	0.922196	0.987426	0.00723659	1.27208	1.1263
218	Benign neoplasm of uterus	neoplasms	477	6.21492	0.880676	0.800683	0.968661	0.00891407	1.52773	1.21511
227	Benign neoplasm of other endocrine glands and related structures	neoplasms	176	6.21492	0.780062	0.647182	0.940224	0.00913746	1.88315	1.32361
198.4	Secondary malignant neoplasm of liver	neoplasms	670	6.21766	0.890659	0.815856	0.972321	0.00967908	1.49402	1.19957
174	Breast cancer	neoplasms	1129	6.21218	0.918299	0.860653	0.979807	0.00997572	1.40023	1.16564
200	Myeloproliferative disease	neoplasms	180	6.21766	0.788052	0.656938	0.945334	0.0103043	1.85315	1.30515
174.1	Breast cancer [female]	neoplasms	1127	6.21218	0.922109	0.864405	0.983666	0.0139146	1.38713	1.14653
218.1	Uterine leiomyoma	neoplasms	460	6.21492	0.886136	0.804483	0.976076	0.0142492	1.50929	1.18298
198.3	Secondary malignant neoplasm of digestive systems	neoplasms	443	6.21766	0.870431	0.778945	0.972662	0.0143178	1.5624	1.1981
174.11	Malignant neoplasm of female breast	neoplasms	1313	6.21218	0.932981	0.879612	0.989588	0.0209865	1.34931	1.11363
159	Malignant neoplasm of other and ill-defined sites within the digestive organs and peritoneum	neoplasms	883	6.21492	0.920125	0.855877	0.989196	0.0241901	1.39396	1.116
216.1	Screening for malignant neoplasms of the skin	neoplasms	3511	6.18754	0.968118	0.938715	0.998441	0.0394831	1.21737	1.04111
216	Benign neoplasm of skin	neoplasms	3884	6.18207	0.970286	0.942215	0.999194	0.0440314	1.20828	1.02922
187.1	Malignant neoplasm of unspecified male genital organ	neoplasms	1074	6.21218	0.936114	0.877853	0.998241	0.0440451	1.33825	1.04378
187	Cancer of other male genital organs	neoplasms	1072	6.21218	0.938562	0.880273	1.00071	0.0525943	1.32955	1
180.1	Cervical cancer	neoplasms	1065	6.21218	0.939163	0.880751	1.00145	0.0553955	1.32741	1
225	Benign neoplasm of brain and other parts of nervous system	neoplasms	152	6.21766	0.835027	0.693607	1.00528	0.0568665	1.68398	1
187.2	Malignant neoplasm of testis	neoplasms	1062	6.21218	0.94025	0.881614	1.00279	0.0607518	1.32352	1
180	Cervical cancer and dysplasia	neoplasms	1084	6.21218	0.944431	0.886701	1.00592	0.0756429	1.30844	1
184.11	Malignant neoplasm of ovary	neoplasms	1150	6.21218	0.947986	0.891599	1.00794	0.0877853	1.29545	1
189	Cancer of urinary organs (incl. kidney and bladder)	neoplasms	627	6.21492	0.929099	0.852928	1.01207	0.0919845	1.3629	1
202	Cancer of other lymphoid, histiocytic tissue	neoplasms	377	6.21492	0.915098	0.820109	1.02109	0.112575	1.41119	1
189.21	Malignant neoplasm of bladder	neoplasms	331	6.21492	0.907932	0.805403	1.02351	0.114148	1.4356	1
204	Leukemia	neoplasms	313	6.21492	0.905194	0.798069	1.0267	0.121155	1.44489	1
153.2	Colon cancer	neoplasms	543	6.21492	0.92958	0.847025	1.02018	0.123831	1.36123	1
184.1	Malignant neoplasm of ovary and other uterine adnexa	neoplasms	1156	6.21218	0.954057	0.897842	1.01379	0.12905	1.27282	1
228	Hemangioma and lymphangioma, any site	neoplasms	206	6.21766	0.891405	0.768368	1.03414	0.129286	1.49151	1
225.1	Benign neoplasm of brain, cranial nerves, meninges	neoplasms	144	6.21766	0.869424	0.721898	1.0471	0.140246	1.56581	1
184	Cancer of other female genital organs	neoplasms	1182	6.21218	0.95676	0.901076	1.01588	0.148503	1.26254	1
198.1	Secondary malignancy of lymph nodes	neoplasms	1060	6.21492	0.956601	0.89748	1.01962	0.172847	1.26314	1
189.2	Cancer of bladder	neoplasms	362	6.21492	0.9248	0.826142	1.03524	0.174379	1.37784	1
202.24	Large cell lymphoma	neoplasms	131	6.21766	0.870836	0.71254	1.0643	0.176644	1.56102	1
158	Neoplasm of unspecified nature of digestive system	neoplasms	187	6.21766	0.896538	0.763392	1.0529	0.183035	1.47418	1
172.11	Melanomas of skin	neoplasms	483	6.21492	0.947219	0.864469	1.03789	0.244987	1.29827	1
172.1	Melanomas of skin, dx or hx	neoplasms	483	6.21492	0.947219	0.864469	1.03789	0.244987	1.29827	1
153	Colorectal cancer	neoplasms	781	6.21492	0.958489	0.890086	1.03215	0.261717	1.25588	1
189.1	Cancer of kidney and renal pelvis	neoplasms	175	6.21766	0.912086	0.771008	1.07898	0.283127	1.42147	1
189.11	Malignant neoplasm of kidney, except pelvis	neoplasms	171	6.21766	0.913558	0.771037	1.08242	0.296151	1.41645	1
153.3	Malignant neoplasm of rectum, rectosigmoid junction, and anus	neoplasms	347	6.21766	0.945702	0.847725	1.055	0.31709	1.30382	1
151	Cancer of stomach	neoplasms	122	6.2204	0.912136	0.746812	1.11406	0.367397	1.4213	1
172.3	Carcinoma in situ of skin	neoplasms	187	6.21766	0.93609	0.802986	1.09126	0.398689	1.33834	1
220	Benign neoplasm of ovary	neoplasms	143	6.21766	0.936915	0.784229	1.11933	0.472791	1.33541	1
199	Neoplasm of uncertain behavior	neoplasms	177	6.21766	0.94408	0.802989	1.10996	0.485952	1.30971	1
214.1	Lipoma of skin and subcutaneous tissue	neoplasms	222	6.21766	1.03808	0.92664	1.16292	0.518921	1.2369	1
204.4	Multiple myeloma	neoplasms	121	6.21766	0.939717	0.773628	1.14146	0.530932	1.32543	1
150	Cancer of esophagus	neoplasms	151	6.2204	0.947377	0.797889	1.12487	0.537249	1.29769	1
202.2	Non-Hodgkins lymphoma	neoplasms	299	6.21492	0.965102	0.858528	1.08491	0.551866	1.22972	1
157	Pancreatic cancer	neoplasms	194	6.2204	1.04366	0.906469	1.20162	0.552307	1.25712	1
185	Cancer of prostate	neoplasms	1869	6.20671	0.987819	0.944649	1.03296	0.590902	1.12406	1
172	Skin cancer	neoplasms	1681	6.20671	1.01125	0.965228	1.05947	0.637737	1.11793	1
182	Malignant neoplasm of uterus	neoplasms	180	6.21766	0.985921	0.831854	1.16852	0.870083	1.13463	1
191	Manlignant and unknown neoplasms of brain and nervous system	neoplasms	135	6.2204	0.988825	0.834867	1.17118	0.896457	1.11821	1
172.2	Other non-epithelial cancer of skin	neoplasms	2263	6.20123	0.997469	0.957449	1.03916	0.903445	1.05298	1
214	Lipoma	neoplasms	506	6.21492	0.995515	0.916315	1.08156	0.915355	1.07178	1
350	Abnormal movement	neurological	1138	6.21492	0.719932	0.663776	0.780838	2.18405e-15	2.12411	1.88022
350.2	Abnormality of gait	neurological	818	6.21492	0.661903	0.59681	0.734096	5.60916e-15	2.38926	2.06466
324	Other CNS infection and poliomyelitis	neurological	2084	6.20671	0.826589	0.784213	0.871256	1.31538e-12	1.71358	1.5596
332	Parkinson's disease	neurological	284	6.21492	0.553601	0.460464	0.665577	3.14545e-10	3.01324	2.37131
327.3	Sleep apnea	neurological	679	6.21492	0.730837	0.657265	0.812644	6.94468e-09	2.07818	1.76319
327	Sleep disorders	neurological	850	6.21492	0.777226	0.711571	0.848938	2.18146e-08	1.8939	1.63577
357	Inflammatory and toxic neuropathy	neurological	436	6.21492	0.719606	0.633629	0.81725	4.00825e-07	2.1255	1.7467
342	Hemiplegia	neurological	270	6.21766	0.649831	0.545545	0.774053	1.36815e-06	2.44948	1.90599
350.1	Abnormal involuntary movements	neurological	307	6.2204	0.751703	0.648798	0.870931	0.000144851	1.9932	1.5607
345	Epilepsy, recurrent seizures, convulsions	neurological	293	6.21492	0.764628	0.663363	0.881352	0.000213596	1.94232	1.52544
339	Other headache syndromes	neurological	836	6.21492	0.867231	0.804106	0.935311	0.000220453	1.57325	1.34109
340	Migraine	neurological	653	6.21492	0.864287	0.793761	0.941079	0.000784353	1.58326	1.32055
333	Extrapyramidal disease and abnormal movement disorders	neurological	296	6.21492	0.817911	0.709398	0.943022	0.00564392	1.74434	1.31354
334	Degenerative disease of the spinal cord	neurological	327	6.21492	0.832348	0.730473	0.94843	0.00587233	1.69335	1.29381
331	Other cerebral degenerations	neurological	233	6.21766	0.82547	0.705406	0.965969	0.0167705	1.71753	1.2262
353	Nerve root and plexus disorders	neurological	309	6.21492	0.850497	0.744443	0.97166	0.0171702	1.63041	1.20242
348	Other conditions of brain	neurological	248	6.21766	0.847332	0.734669	0.977273	0.0228593	1.6413	1.17752
345.3	Convulsions	neurological	293	6.21766	0.934082	0.828445	1.05319	0.265429	1.34543	1
338.1	Acute pain	neurological	145	6.21766	1.07568	0.930935	1.24293	0.322472	1.361	1
351	Other peripheral nerve disorders	neurological	1047	6.21218	0.970561	0.911147	1.03385	0.35386	1.20712	1
352	Disorders of other cranial nerves	neurological	227	6.21766	0.939293	0.81635	1.08075	0.381569	1.32694	1
327.4	Insomnia	neurological	134	6.2204	0.943165	0.789422	1.12685	0.519238	1.31303	1
1010	Other tests	other	6647	6.14648	0.927127	0.904453	0.95037	2.10599e-09	1.36977	1.28664
1002	Symptoms concerning nutrition, metabolism, and development	other	1231	6.21218	0.870511	0.81755	0.926902	1.48975e-05	1.56212	1.37055
1019	Other ill-defined and unknown causes of morbidity and mortality	other	1395	6.21218	0.889587	0.839055	0.943162	8.81336e-05	1.49764	1.31304
1011	Complications of surgical and medical procedures	other	668	6.21492	0.855023	0.782197	0.93463	0.000563938	1.61488	1.3435
1001	Foreign body injury	other	121	6.2204	0.82201	0.66878	1.01035	0.0625802	1.72977	1
1015	Effects of other external causes	other	361	6.21492	0.900688	0.804383	1.00852	0.0698559	1.46015	1
1005	Other symptoms	other	359	6.21766	0.903128	0.802858	1.01592	0.0897146	1.45189	1
1100	Family history	other	945	6.21218	0.947652	0.887266	1.01215	0.109479	1.29668	1
1004	Other signs and symptoms involving emotional state	other	158	6.21766	0.873299	0.732134	1.04168	0.132068	1.55268	1
1009	Injury, NOS	other	1066	6.21492	0.970707	0.914919	1.0299	0.324874	1.20649	1
496	Chronic airway obstruction	respiratory	1730	6.21218	0.703055	0.657633	0.751615	4.69036e-25	2.19745	1.99355
480	Pneumonia	respiratory	2366	6.20671	0.778883	0.739339	0.820541	5.44609e-21	1.88762	1.73498
496.2	Chronic bronchitis	respiratory	469	6.21492	0.441826	0.370326	0.527132	1.20181e-19	3.95429	3.20158
496.21	Obstructive chronic bronchitis	respiratory	423	6.21492	0.440872	0.365551	0.531712	1.05241e-17	3.9643	3.16772
509	Respiratory failure, insufficiency, arrest	respiratory	863	6.21492	0.643871	0.580945	0.713612	4.84251e-17	2.47995	2.15124
480.11	Pneumococcal pneumonia	respiratory	1443	6.21218	0.744906	0.695354	0.79799	5.07088e-17	2.02048	1.81638
519	Other diseases of respiratory system, not elsewhere classified	respiratory	1618	6.21218	0.76614	0.719272	0.816061	1.32654e-16	1.93645	1.75095
519.8	Other diseases of respiratory system, NEC	respiratory	1551	6.21218	0.760611	0.712807	0.81162	1.42852e-16	1.958	1.76687
480.1	Bacterial pneumonia	respiratory	1514	6.21218	0.759116	0.710453	0.811112	3.54409e-16	1.96386	1.7687
509.1	Respiratory failure	respiratory	618	6.21492	0.659917	0.586118	0.743008	6.45449e-12	2.39904	2.02817
496.1	Emphysema	respiratory	341	6.21492	0.600463	0.508955	0.708423	1.48263e-09	2.71805	2.17381
507	Pleurisy; pleural effusion	respiratory	1509	6.21218	0.827171	0.777593	0.879909	1.77716e-09	1.71153	1.53032
509.8	Dependence on respirator [Ventilator] or supplemental oxygen	respiratory	276	6.21492	0.539949	0.437962	0.665686	7.93252e-09	3.1082	2.37079
496.3	Bronchiectasis	respiratory	523	6.21492	0.713763	0.634526	0.802896	1.94926e-08	2.15059	1.79844
509.2	Respiratory insufficiency	respiratory	142	6.2204	0.451206	0.331271	0.614564	4.46259e-07	3.85812	2.63737
508	Pulmonary collapse; interstitial and compensatory emphysema	respiratory	822	6.21492	0.806751	0.739939	0.879596	1.12378e-06	1.78444	1.53138
512	Other symptoms of respiratory system	respiratory	1680	6.21218	0.871206	0.824079	0.921028	1.17818e-06	1.55977	1.39086
512.7	Shortness of breath	respiratory	1202	6.21492	0.844287	0.788396	0.90414	1.27485e-06	1.65181	1.44846
477	Epistaxis or throat hemorrhage	respiratory	369	6.21492	0.707199	0.613592	0.815086	1.73204e-06	2.17918	1.75444
502	Postinflammatory pulmonary fibrosis	respiratory	271	6.21766	0.65809	0.549441	0.788224	5.49738e-06	2.40808	1.85251
510	Other diseases of lung	respiratory	364	6.21492	0.754872	0.659791	0.863654	4.23942e-05	1.98061	1.58541
514	Abnormal findings examination of lungs	respiratory	465	6.21492	0.797687	0.711465	0.894358	0.000107512	1.8175	1.48154
481	Influenza	respiratory	236	6.22313	0.732561	0.620006	0.86555	0.000255761	2.07101	1.57897
501	Pneumonitis due to inhalation of food or vomitus	respiratory	233	6.2204	0.728105	0.612719	0.86522	0.000312742	2.08958	1.58009
465	Acute upper respiratory infections of multiple or unspecified sites	respiratory	1285	6.21766	0.901443	0.850824	0.955075	0.000433432	1.45759	1.26896
495	Asthma	respiratory	2145	6.19849	0.930386	0.890059	0.972541	0.00141532	1.35841	1.19862
512.8	Cough	respiratory	581	6.21492	0.882249	0.80538	0.966455	0.00706911	1.52242	1.22422
474.1	Acute tonsillitis	respiratory	127	6.22587	0.764118	0.617894	0.944947	0.0130472	1.9443	1.30656
480.2	Viral pneumonia	respiratory	267	6.21766	0.836097	0.720535	0.970193	0.0183399	1.68025	1.20868
504	Other alveolar and parietoalveolar pneumonopathy	respiratory	128	6.21766	0.75947	0.598193	0.964228	0.0238798	1.96247	1.23325
516	Abnormal sputum	respiratory	197	6.21766	0.843688	0.716133	0.993964	0.0421172	1.65388	1.08424
516.1	Hemoptysis	respiratory	189	6.21766	0.842008	0.712388	0.995212	0.0437751	1.6597	1.07434
465.2	Acute pharyngitis	respiratory	336	6.21766	0.890063	0.793776	0.99803	0.0461831	1.49604	1.04644
464	Acute sinusitis	respiratory	255	6.2204	0.884907	0.775339	1.00996	0.0698247	1.51344	1
483	Acute bronchitis and bronchiolitis	respiratory	151	6.22587	0.84341	0.697402	1.01999	0.0791001	1.65485	1
475	Chronic sinusitis	respiratory	526	6.21492	0.925621	0.847828	1.01055	0.0844198	1.375	1
476	Allergic rhinitis	respiratory	766	6.21492	0.940056	0.875664	1.00918	0.0877368	1.32421	1
474	Acute and chronic tonsillitis	respiratory	203	6.22587	0.887335	0.765951	1.02796	0.111249	1.50524	1
506	Empyema and pneumothorax	respiratory	233	6.21492	0.916702	0.798939	1.05182	0.21507	1.4057	1
473	Diseases of the larynx and vocal cords	respiratory	304	6.21766	0.928493	0.823633	1.0467	0.224965	1.36502	1
473.4	Voice disturbance	respiratory	133	6.2204	0.892177	0.735727	1.08189	0.246132	1.4889	1
471	Nasal polyps	respiratory	182	6.21766	0.917765	0.791248	1.06451	0.256835	1.40207	1
479	Other upper respiratory disease	respiratory	366	6.21492	0.94822	0.853699	1.05321	0.321005	1.29459	1
470	Septal Deviations/Turbinate Hypertrophy	respiratory	200	6.21766	1.01589	0.897971	1.14929	0.80229	1.14293	1
472	Chronic pharyngitis and nasopharyngitis	respiratory	253	6.21766	0.988111	0.87543	1.1153	0.846486	1.12238	1
386.9	Dizziness and giddiness (Light-headedness and vertigo)	sense organs	882	6.21492	0.819449	0.7566	0.887518	1.00411e-06	1.73887	1.50463
386	Vertiginous syndromes and other disorders of vestibular system	sense organs	1323	6.21492	0.865143	0.812696	0.920976	5.62735e-06	1.58035	1.39104
381	Otitis media and Eustachian tube disorders	sense organs	497	6.21766	0.840986	0.761668	0.928564	0.000611761	1.66324	1.36477
369	Infection of the eye	sense organs	451	6.2204	0.836602	0.751223	0.931683	0.00116066	1.67849	1.35387
369.5	Conjunctivitis, infectious	sense organs	388	6.2204	0.836553	0.745121	0.939205	0.00251055	1.67866	1.32726
381.2	Eustachian tube disorders	sense organs	235	6.21766	0.804115	0.692955	0.933107	0.00407812	1.79401	1.34887
372	Disorders of conjunctiva	sense organs	194	6.21766	0.776159	0.650064	0.926712	0.00508793	1.89796	1.37121
389	Hearing loss	sense organs	1952	6.20671	0.936317	0.892298	0.982508	0.00740156	1.33753	1.15241
362.31	Separation of retinal layers	sense organs	151	6.21766	0.772507	0.637647	0.935889	0.00836807	1.91191	1.33905
378	Strabismus and other disorders of binocular eye movements	sense organs	186	6.21766	0.793859	0.665039	0.947633	0.0106076	1.83159	1.29674
386.3	Labyrinthitis	sense organs	165	6.2204	0.77969	0.643919	0.944089	0.010792	1.88456	1.30968
366	Cataract	sense organs	5676	6.1191	0.963669	0.936279	0.991861	0.0118869	1.23549	1.09917
362.3	Other nondiabetic retinopathy	sense organs	161	6.21766	0.797361	0.66483	0.956312	0.0146213	1.81869	1.26425
381.11	Suppurative and unspecified otitis media	sense organs	250	6.2204	0.872381	0.760879	1.00022	0.0503745	1.55579	1
381.1	Otitis media	sense organs	296	6.2204	0.885093	0.782625	1.00098	0.0518459	1.51281	1
374	Other disorders of eyelids	sense organs	649	6.21492	0.917148	0.84017	1.00118	0.0531595	1.40418	1
366.2	Senile cataract	sense organs	3311	6.18754	0.965463	0.929581	1.00273	0.0689368	1.22826	1
368.2	Diplopia and disorders of binocular vision	sense organs	177	6.21766	0.851459	0.713956	1.01544	0.0735472	1.6271	1
374.3	Ptosis of eyelid	sense organs	226	6.21492	0.876154	0.74983	1.02376	0.096042	1.54301	1
362	Other retinal disorders	sense organs	1403	6.21218	0.952484	0.899168	1.00896	0.0976393	1.27874	1
368	Visual disturbances	sense organs	808	6.21492	0.940947	0.873997	1.01303	0.106029	1.32102	1
386.2	Peripheral or central vertigo	sense organs	274	6.2204	0.898813	0.785649	1.02828	0.120232	1.46649	1
361	Retinal detachments and defects	sense organs	446	6.21492	0.937969	0.85519	1.02876	0.174322	1.33166	1
365	Glaucoma	sense organs	1300	6.21218	0.962444	0.90909	1.01893	0.188327	1.24038	1
379	Other disorders of eye	sense organs	772	6.21492	0.95088	0.882113	1.02501	0.188486	1.28474	1
380	Disorders of external ear	sense organs	602	6.22587	0.949664	0.87574	1.02983	0.21163	1.28925	1
365.1	Open-angle glaucoma	sense organs	397	6.21492	0.936161	0.842714	1.03997	0.218885	1.33809	1
364.4	Corneal degenerations	sense organs	239	6.21766	0.912146	0.785889	1.05869	0.226387	1.42127	1
380.1	Otitis externa	sense organs	454	6.2204	0.950014	0.865972	1.04221	0.277886	1.28796	1
365.2	Primary angle-closure glaucoma	sense organs	162	6.21766	1.08057	0.93839	1.2443	0.28168	1.37564	1
368.1	Amblyopia	sense organs	169	6.21766	1.07049	0.931045	1.23082	0.338775	1.34519	1
380.4	Impacted cerumen	sense organs	163	6.22587	0.933427	0.796122	1.09441	0.39608	1.34774	1
379.2	Disorders of vitreous body	sense organs	470	6.21492	0.962602	0.876662	1.05697	0.424397	1.23975	1
364	Corneal opacity and other disorders of cornea	sense organs	432	6.21492	0.962995	0.867308	1.06924	0.480079	1.23819	1
371.3	Inflammation of eyelids	sense organs	518	6.21766	0.969951	0.89044	1.05656	0.484451	1.2097	1
367	Disorders of refraction and accommodation; blindness and low vision	sense organs	1264	6.21218	0.979689	0.924754	1.03789	0.485856	1.1662	1
371	Inflammation of the eye	sense organs	606	6.2204	0.975639	0.901659	1.05569	0.539879	1.18495	1
367.2	Astigmatism	sense organs	573	6.21492	0.972259	0.887199	1.06547	0.546998	1.19984	1
374.1	Ectropion or entropion	sense organs	230	6.21492	1.04095	0.913375	1.18634	0.547424	1.2474	1
362.29	Macular degeneration (senile) of retina NOS	sense organs	1035	6.21218	0.981186	0.917257	1.04957	0.580581	1.15897	1
362.2	Degeneration of macula and posterior pole of retina	sense organs	1035	6.21218	0.981186	0.917257	1.04957	0.580581	1.15897	1
389.4	Tinnitus	sense organs	241	6.2204	1.03274	0.918947	1.16061	0.58864	1.2166	1
362.4	Retinal vascular changes and abnomalities	sense organs	217	6.21766	1.01897	0.891441	1.16475	0.782933	1.15801	1
389.1	Sensorineural hearing loss	sense organs	286	6.21492	1.01043	0.900454	1.13384	0.859928	1.11308	1
361.1	Retinal detachment with retinal defect	sense organs	237	6.21492	0.989561	0.879114	1.11388	0.862025	1.1138	1
367.1	Myopia	sense organs	517	6.21492	1.00628	0.926969	1.09238	0.88115	1.08579	1
375	Disorders of lacrimal system	sense organs	403	6.21492	0.992819	0.898279	1.09731	0.887749	1.09259	1
375.2	Epiphora	sense organs	136	6.21766	1.00509	0.852724	1.18469	0.951701	1.07664	1
781	Symptoms involving nervous and musculoskeletal systems	symptoms	1268	6.21218	0.690215	0.63705	0.747816	1.23656e-19	2.25522	2.00876
798	Malaise and fatigue	symptoms	752	6.21492	0.713883	0.648495	0.785863	6.13787e-12	2.15007	1.86133
770	Myalgia and myositis unspecified	symptoms	435	6.21492	0.649107	0.566222	0.744125	5.64023e-10	2.45316	2.02364
782.3	Edema	symptoms	555	6.21492	0.679005	0.599965	0.768457	8.73031e-10	2.30715	1.92749
782	Symptoms involving skin and other integumentary tissue	symptoms	624	6.21492	0.718801	0.643448	0.802979	5.11417e-09	2.12894	1.79814
785	Abdominal pain	symptoms	2897	6.19849	0.904657	0.870073	0.940615	4.69439e-07	1.44671	1.32221
798.1	Chronic fatigue syndrome	symptoms	120	6.21766	0.474724	0.354592	0.635556	5.59379e-07	3.63318	2.52329
789	Nausea and vomiting	symptoms	1703	6.21218	0.881118	0.834555	0.93028	4.90313e-06	1.52623	1.35878
760	Back pain	symptoms	1492	6.21218	0.875397	0.826095	0.927641	6.80898e-06	1.54558	1.36798
788	Syncope and collapse	symptoms	1291	6.21218	0.886774	0.833619	0.943319	0.000138905	1.50714	1.31247
790.6	Other abnormal blood chemistry	symptoms	1433	6.21218	0.903356	0.853055	0.956623	0.000507003	1.45112	1.26306
783	Fever of unknown origin	symptoms	704	6.21492	0.861424	0.791599	0.937408	0.000542928	1.59301	1.33366
773	Pain in limb	symptoms	1378	6.22587	0.924076	0.872704	0.978472	0.00681595	1.38034	1.17195
761	Cervicalgia	symptoms	527	6.2204	0.925947	0.845648	1.01387	0.096444	1.37387	1
793	Nonspecific abnormal findings on radiological and other examination of musculoskeletal system	symptoms	204	6.21766	0.87651	0.748801	1.026	0.1009	1.54181	1
793.2	Nonspecific abnormal findings on radiological and other examination of other intrathoracic organs (echocardiogram, etc)	symptoms	169	6.21766	0.86495	0.727291	1.02866	0.100918	1.58101	1
790	Nonspecific findings on examination of blood	symptoms	171	6.21766	0.870706	0.731245	1.03676	0.12005	1.56146	1
764	Sciatica	symptoms	619	6.21492	0.952498	0.876752	1.03479	0.249685	1.27869	1
766	Neuralgia, neuritis, and radiculitis NOS	symptoms	132	6.2204	0.925493	0.766414	1.11759	0.421034	1.37544	1
763	Thoracic or lumbosacral neuritis or radiculitis, unspecified	symptoms	574	6.21492	0.98233	0.903401	1.06815	0.676546	1.15331	1

## Sheet: accelerometer_guideline
phecode	phenotype	category	num_events	median_follow_up	hazard_ratio	hazard_ratio_lower	hazard_ratio_upper	p	e_value_point	e_value_null
401	Hypertension	circulatory system	9603	6.07255	0.81046	0.775763	0.846708	4.78123e-21	1.77105	1.64345
401.1	Essential hypertension	circulatory system	9608	6.07255	0.810544	0.775852	0.846787	4.89914e-21	1.77074	1.64318
459	Other disorders of circulatory system	circulatory system	3072	6.19576	0.727346	0.671595	0.787726	5.11015e-15	2.09276	1.85436
459.9	Circulatory disease NEC	circulatory system	3053	6.19576	0.73022	0.674108	0.791003	1.28638e-14	2.08075	1.84217
433	Cerebrovascular disease	circulatory system	1665	6.21218	0.695749	0.623803	0.775992	7.32493e-11	2.2301	1.8986
458	Hypotension	circulatory system	1770	6.21218	0.708343	0.63771	0.786799	1.24362e-10	2.17416	1.85783
443.9	Peripheral vascular disease, unspecified	circulatory system	340	6.21766	0.421857	0.319879	0.556347	9.77676e-10	4.17288	2.99467
411.8	Other chronic ischemic heart disease, unspecified	circulatory system	1804	6.21218	0.718221	0.645896	0.798645	9.84821e-10	2.13142	1.81398
411	Ischemic Heart Disease	circulatory system	3307	6.19576	0.794277	0.736555	0.856522	2.18731e-09	1.83005	1.60975
443	Peripheral vascular disease	circulatory system	662	6.21492	0.589085	0.494484	0.701785	3.12566e-09	2.78572	2.20308
411.2	Myocardial infarction	circulatory system	1562	6.21218	0.717606	0.641336	0.802945	7.11993e-09	2.13405	1.79826
411.3	Angina pectoris	circulatory system	1448	6.21218	0.710696	0.632479	0.798586	9.43023e-09	2.16389	1.8142
458.9	Hypotension NOS	circulatory system	1097	6.21492	0.691198	0.604528	0.790295	6.55971e-08	2.25073	1.8448
433.3	Cerebral ischemia	circulatory system	708	6.21492	0.628445	0.529978	0.745207	9.17304e-08	2.56117	2.01926
428	Congestive heart failure; nonhypertensive	circulatory system	1033	6.21492	0.675738	0.584279	0.781514	1.27481e-07	2.32256	1.87767
411.4	Coronary atherosclerosis	circulatory system	2375	6.20671	0.792792	0.725491	0.866337	2.89778e-07	1.83554	1.57629
428.1	Congestive heart failure (CHF) NOS	circulatory system	868	6.21492	0.652626	0.553588	0.769383	3.73453e-07	2.43537	1.92391
418	Nonspecific chest pain	circulatory system	2636	6.19576	0.810834	0.746321	0.880924	7.15257e-07	1.7697	1.52689
427	Cardiac dysrhythmias	circulatory system	3466	6.19302	0.832664	0.77414	0.895611	8.43509e-07	1.69224	1.47731
427.21	Atrial fibrillation	circulatory system	1198	6.21218	0.737435	0.648736	0.838262	3.19e-06	2.05091	1.67271
426.3	Bundle branch block	circulatory system	1024	6.21492	0.719074	0.625429	0.82674	3.60995e-06	2.12777	1.71305
394	Rheumatic disease of the heart valves	circulatory system	928	6.21492	0.706293	0.608966	0.819175	4.29405e-06	2.18316	1.73984
426	Cardiac conduction disorders	circulatory system	1909	6.20671	0.792925	0.71701	0.876878	6.22046e-06	1.83505	1.54056
428.2	Heart failure NOS	circulatory system	674	6.21492	0.671359	0.562461	0.80134	1.02136e-05	2.34341	1.80412
433.8	Late effects of cerebrovascular disease	circulatory system	171	6.21766	0.448126	0.308489	0.650968	2.51561e-05	3.88927	2.44373
426.32	Left bundle branch block	circulatory system	484	6.21492	0.642988	0.521792	0.792333	3.40728e-05	2.4845	1.83724
415	Pulmonary heart disease	circulatory system	849	6.21492	0.725254	0.621827	0.845885	4.2759e-05	2.10156	1.64629
433.2	Occlusion of cerebral arteries	circulatory system	703	6.21492	0.710091	0.599931	0.840479	6.87883e-05	2.16653	1.665
458.1	Orthostatic hypotension	circulatory system	516	6.21492	0.672133	0.55117	0.819644	8.68818e-05	2.33971	1.73817
455	Hemorrhoids	circulatory system	3444	6.18754	0.866573	0.80673	0.930855	8.76264e-05	1.57549	1.35677
433.21	Cerebral artery occlusion, with cerebral infarction	circulatory system	762	6.21492	0.726722	0.618319	0.854129	0.000107493	2.09538	1.61794
447	Other disorders of arteries and arterioles	circulatory system	169	6.21766	0.476602	0.326252	0.696241	0.000126972	3.61614	2.22788
427.2	Atrial fibrillation and flutter	circulatory system	1574	6.21218	0.809112	0.724469	0.903644	0.000171865	1.77591	1.45014
415.1	Acute pulmonary heart disease	circulatory system	696	6.21492	0.726163	0.613238	0.859881	0.00020684	2.09773	1.59827
418.1	Precordial pain	circulatory system	690	6.21492	0.738239	0.626156	0.870384	0.000303497	2.04761	1.56256
425.1	Primary/intrinsic cardiomyopathies	circulatory system	245	6.21492	0.585276	0.43765	0.782697	0.000303745	2.80892	1.87321
427.7	Tachycardia NOS	circulatory system	483	6.21492	0.692413	0.567018	0.84554	0.000311086	2.2452	1.64749
416	Cardiomegaly	circulatory system	832	6.21492	0.756672	0.646883	0.885095	0.000490237	1.97349	1.51281
425	Cardiomyopathy	circulatory system	247	6.21492	0.600338	0.45011	0.800705	0.000515521	2.71878	1.80644
440	Atherosclerosis	circulatory system	152	6.21766	0.486796	0.323767	0.731916	0.00054048	3.52588	2.07369
415.11	Pulmonary embolism and infarction, acute	circulatory system	720	6.21492	0.748811	0.634586	0.883595	0.000613755	2.00476	1.51787
442.1	Aortic aneurysm	circulatory system	409	6.21492	0.687371	0.55014	0.858834	0.00096935	2.26826	1.60185
395	Heart valve disorders	circulatory system	1323	6.21218	0.816691	0.723278	0.922169	0.00108549	1.7487	1.38693
427.4	Cardiac arrest and ventricular fibrillation	circulatory system	183	6.2204	0.582632	0.415772	0.816458	0.00170192	2.82518	1.74953
442	Other aneurysm	circulatory system	501	6.21492	0.730275	0.598825	0.890579	0.00190625	2.08052	1.4943
414	Other forms of chronic heart disease	circulatory system	814	6.21492	0.783221	0.670361	0.915081	0.00208545	1.87124	1.41125
394.7	Disease of tricuspid valve	circulatory system	155	6.21766	0.552939	0.377405	0.810113	0.00236091	3.01774	1.7723
427.42	Cardiac arrest	circulatory system	255	6.21766	0.645921	0.485588	0.859194	0.00267795	2.46941	1.60062
433.31	Transient cerebral ischemia	circulatory system	347	6.21492	0.697715	0.549766	0.88548	0.00307407	2.22126	1.51151
426.31	Right bundle branch block	circulatory system	534	6.21492	0.752213	0.621394	0.910572	0.00348886	1.99117	1.42663
442.11	Abdominal aortic aneurysm	circulatory system	226	6.21492	0.630967	0.462146	0.861458	0.00374743	2.54765	1.5929
411.9	Other acute and subacute forms of ischemic heart disease	circulatory system	363	6.21492	0.724031	0.571715	0.916927	0.0073702	2.10671	1.40494
415.2	Chronic pulmonary heart disease	circulatory system	185	6.21766	0.642742	0.453796	0.91036	0.012819	2.48577	1.42735
443.1	Raynaud's syndrome	circulatory system	319	6.21492	0.744815	0.58818	0.943162	0.0144556	2.02085	1.31304
395.1	Nonrheumatic mitral valve disorders	circulatory system	617	6.21492	0.806932	0.678152	0.960166	0.0155981	1.78379	1.24935
395.2	Nonrheumatic aortic valve disorders	circulatory system	660	6.21492	0.809355	0.678025	0.966122	0.0192069	1.77503	1.22558
396	Abnormal heart sounds	circulatory system	355	6.21492	0.760464	0.599944	0.963933	0.0235969	1.95857	1.23444
394.1	Mitral valve stenosis and aortic valve stenosis	circulatory system	240	6.21766	0.73536	0.548446	0.985975	0.039941	2.05944	1.13434
427.1	Paroxysmal tachycardia, unspecified	circulatory system	501	6.21492	0.831619	0.687035	1.00663	0.0584706	1.6959	1
426.9	Cardiac pacemaker/device in situ	circulatory system	645	6.21492	0.848548	0.713192	1.00959	0.063986	1.63711	1
433.1	Occlusion and stenosis of precerebral arteries	circulatory system	273	6.21492	0.776714	0.593622	1.01628	0.0654383	1.89585	1
427.22	Atrial flutter	circulatory system	275	6.21492	0.779768	0.597946	1.01688	0.0662983	1.88426	1
426.91	Cardiac pacemaker in situ	circulatory system	622	6.21492	0.848601	0.710753	1.01318	0.0695009	1.63693	1
402	Elevated blood pressure reading without diagnosis of hypertension	circulatory system	336	6.21766	0.810236	0.642583	1.02163	0.0752325	1.77185	1
427.9	Palpitations	circulatory system	664	6.21492	0.862838	0.731937	1.01715	0.0788519	1.58819	1
451	Phlebitis and thrombophlebitis	circulatory system	274	6.21766	0.792306	0.609334	1.03022	0.0822589	1.83734	1
427.12	Paroxysmal ventricular tachycardia	circulatory system	168	6.21766	0.743087	0.531591	1.03873	0.0822795	2.02784	1
430	Intracranial hemorrhage	circulatory system	303	6.21766	0.820762	0.641117	1.05075	0.117066	1.7342	1
395.6	Heart valve replaced	circulatory system	289	6.21492	0.817801	0.63098	1.05994	0.128495	1.74474	1
427.5	Arrhythmia (cardiac) NOS	circulatory system	225	6.21766	0.802937	0.602317	1.07038	0.134578	1.7983	1
451.2	Phlebitis and thrombophlebitis of lower extremities	circulatory system	530	6.21492	0.870458	0.722184	1.04918	0.145358	1.5623	1
427.3	Other specified cardiac dysrhythmias	circulatory system	809	6.21492	0.894507	0.769681	1.03958	0.145999	1.48104	1
420	Carditis	circulatory system	436	6.21492	0.857019	0.695929	1.0554	0.146385	1.60805	1
426.21	First degree AV block	circulatory system	426	6.21492	0.857854	0.692102	1.0633	0.161623	1.60519	1
420.2	Pericarditis	circulatory system	313	6.21766	0.848258	0.665327	1.08149	0.184215	1.63811	1
426.2	Atrioventricular [AV] block	circulatory system	748	6.21492	0.905397	0.77171	1.06224	0.222769	1.4442	1
411.1	Unstable angina (intermediate coronary syndrome)	circulatory system	258	6.21766	0.852154	0.648545	1.11969	0.250778	1.62472	1
426.24	Atrioventricular block, complete	circulatory system	203	6.21766	0.837957	0.615823	1.14022	0.260604	1.67377	1
427.11	Paroxysmal supraventricular tachycardia	circulatory system	353	6.21492	0.888003	0.708283	1.11332	0.303235	1.50299	1
427.8	Sinoatrial node dysfunction (Bradycardia)	circulatory system	127	6.21766	1.21787	0.835869	1.77445	0.304713	1.73298	1
430.2	Intracerebral hemorrhage	circulatory system	155	6.2204	0.834417	0.588603	1.18289	0.309315	1.68611	1
441	Vascular insufficiency of intestine	circulatory system	140	6.21766	0.843911	0.581941	1.22381	0.370829	1.65311	1
427.6	Premature beats	circulatory system	286	6.21492	0.894771	0.69265	1.15587	0.394702	1.48014	1
454.1	Varicose veins of lower extremity	circulatory system	623	6.21492	0.929874	0.782888	1.10446	0.407552	1.3602	1
454.11	Varicose veins of lower extremity, symptomtic	circulatory system	170	6.21766	0.872234	0.622423	1.22231	0.427203	1.55628	1
454	Varicose veins	circulatory system	678	6.21492	0.935499	0.793501	1.10291	0.427312	1.34043	1
450	Noninfectious disorders of lymphatic channels	circulatory system	208	6.21766	0.901384	0.663406	1.22473	0.506805	1.45779	1
446	Polyarteritis nodosa and allied conditions	circulatory system	184	6.21766	0.906576	0.658531	1.24805	0.547599	1.4402	1
426.23	Second degree AV block	circulatory system	140	6.21766	0.983443	0.682629	1.41682	0.928586	1.14767	1
446.5	Giant cell arteritis	circulatory system	120	6.21766	1.00983	0.681372	1.49663	0.961129	1.10947	1
707	Chronic ulcer of skin	dermatologic	484	6.21492	0.578093	0.465011	0.718673	8.03605e-07	2.85343	2.12948
707.2	Chronic ulcer of leg or foot	dermatologic	180	6.21766	0.431198	0.291441	0.637973	2.5676e-05	4.06818	2.51059
681.3	Cellulitis and abscess of arm/hand	dermatologic	729	6.21492	0.747893	0.632981	0.883666	0.000642443	2.00844	1.51763
681.6	Cellulitis and abscess of foot, toe	dermatologic	728	6.21492	0.747884	0.632943	0.883698	0.000644455	2.00848	1.51752
681.5	Cellulitis and abscess of leg, except foot	dermatologic	728	6.21492	0.747969	0.633012	0.883801	0.000647764	2.00814	1.51717
707.1	Decubitus ulcer	dermatologic	308	6.21766	0.63955	0.48975	0.835169	0.00102772	2.50235	1.68348
709	Diffuse diseases of connective tissue	dermatologic	147	6.21766	0.5571	0.382981	0.810381	0.00221663	2.9896	1.77133
689	Disorder of skin and subcutaneous tissue NOS	dermatologic	1934	6.21218	0.872414	0.792699	0.960145	0.00524061	1.55567	1.24943
939	Atopic/contact dermatitis due to other or unspecified	dermatologic	999	6.21492	0.839238	0.733641	0.960033	0.0106357	1.66932	1.24987
701	Other hypertrophic and atrophic conditions of skin	dermatologic	722	6.21492	0.829278	0.707916	0.971445	0.020405	1.70412	1.20334
703	Diseases of nail, NOS	dermatologic	222	6.2204	0.712561	0.532401	0.953687	0.0226769	2.15579	1.27422
681	Superficial cellulitis and abscess	dermatologic	523	6.21766	0.823932	0.681666	0.99589	0.0452261	1.72296	1.0685
686	Other local infections of skin and subcutaneous tissue	dermatologic	510	6.2204	0.841674	0.696538	1.01705	0.0742801	1.66086	1
706	Diseases of sebaceous glands	dermatologic	663	6.21492	0.862251	0.731828	1.01592	0.0765211	1.59019	1
687	Symptoms affecting skin	dermatologic	946	6.21492	0.88509	0.771297	1.01567	0.082124	1.51282	1
706.2	Sebaceous cyst	dermatologic	645	6.21492	0.863225	0.731004	1.01936	0.0829394	1.58687	1
686.1	Carbuncle and furuncle	dermatologic	340	6.21766	0.822363	0.651927	1.03736	0.0988517	1.72852	1
947	Urticaria	dermatologic	170	6.2204	0.761762	0.54597	1.06284	0.109307	1.95349	1
701.2	Scar conditions and fibrosis of skin	dermatologic	224	6.21492	0.812004	0.611134	1.0789	0.150936	1.76549	1
705.8	Hyperhidrosis	dermatologic	124	6.21766	0.759714	0.516781	1.11685	0.162157	1.96152	1
698	Pruritus and related conditions	dermatologic	257	6.2204	0.838412	0.642761	1.09362	0.193631	1.67218	1
690.1	Seborrheic dermatitis	dermatologic	652	6.21492	0.896955	0.761233	1.05688	0.193898	1.47277	1
690	Erythematosquamous dermatosis	dermatologic	653	6.21492	0.901028	0.764818	1.0615	0.212655	1.459	1
696.41	Psoriasis vulgaris	dermatologic	364	6.21492	0.873069	0.697454	1.0929	0.236155	1.55346	1
696.4	Psoriasis	dermatologic	422	6.21492	0.886328	0.719622	1.09165	0.256339	1.50864	1
702.2	Seborrheic keratosis	dermatologic	512	6.21492	0.908127	0.754904	1.09245	0.306719	1.43494	1
687.4	Disturbance of skin sensation	dermatologic	439	6.21492	0.909856	0.744534	1.11189	0.355827	1.42906	1
704	Diseases of hair and hair follicles	dermatologic	206	6.21766	0.876353	0.650869	1.17995	0.384486	1.54234	1
696	Psoriasis and related disorders	dermatologic	432	6.21492	0.914213	0.744436	1.12271	0.39216	1.41422	1
701.3	Circumscribed scleroderma	dermatologic	130	6.21766	0.850195	0.58457	1.23652	0.3958	1.63144	1
702.1	Actinic keratosis	dermatologic	961	6.21492	1.05355	0.921141	1.20499	0.446514	1.29107	1
687.2	Localized superficial swelling, mass, or lump	dermatologic	174	6.22587	0.883099	0.639994	1.21855	0.449195	1.51954	1
695.7	Prurigo and Lichen	dermatologic	183	6.21766	1.12193	0.821942	1.53141	0.468608	1.49179	1
681.1	Cellulitis and abscess of fingers/toes	dermatologic	148	6.2204	0.890609	0.625953	1.26716	0.519634	1.4942	1
695	Erythematous conditions	dermatologic	606	6.21492	1.01943	0.858485	1.21056	0.826235	1.16018	1
687.1	Rash and other nonspecific skin eruption	dermatologic	302	6.21492	0.98136	0.768531	1.25313	0.880084	1.15812	1
694	Dyschromia and Vitiligo	dermatologic	226	6.21766	0.978753	0.739487	1.29544	0.880643	1.17063	1
694.2	Other dyschromia	dermatologic	184	6.21766	1.02342	0.751373	1.39396	0.883272	1.17823	1
702	Degenerative skin conditions and other dermatoses	dermatologic	1390	6.21492	1.00146	0.895479	1.11999	0.97957	1.03973	1
695.3	Rosacea	dermatologic	215	6.21766	1.00311	0.755184	1.33244	0.982885	1.05899	1
530	Diseases of esophagus	digestive	5194	6.14511	0.789045	0.743393	0.8375	6.60535e-15	1.84945	1.67536
562.1	Diverticulosis	digestive	5546	6.1191	0.798723	0.753927	0.846181	2.31883e-14	1.81369	1.64527
574.1	Cholelithiasis	digestive	1352	6.21218	0.614695	0.542471	0.696535	2.33442e-14	2.63664	2.22656
530.1	Esophagitis, GERD and related diseases	digestive	4920	6.17385	0.792006	0.744931	0.842056	8.75409e-14	1.83845	1.65953
574	Cholelithiasis and cholecystitis	digestive	1585	6.20671	0.652977	0.582488	0.731996	2.61632e-13	2.4336	2.07336
550.2	Diaphragmatic hernia	digestive	3429	6.18754	0.774706	0.719434	0.834224	1.38538e-11	1.9035	1.68678
530.11	GERD	digestive	3747	6.18754	0.796449	0.742081	0.8548	2.80973e-10	1.82205	1.61564
532	Dysphagia	digestive	1168	6.21218	0.685624	0.603475	0.778956	6.78301e-09	2.27631	1.88734
564	Functional digestive disorders	digestive	4098	6.18754	0.823866	0.770577	0.880841	1.35592e-08	1.7232	1.52717
573	Other disorders of liver	digestive	1380	6.21218	0.711294	0.632095	0.800415	1.54661e-08	2.16129	1.8075
571	Chronic liver disease and cirrhosis	digestive	1078	6.21492	0.682626	0.594697	0.783555	5.73672e-08	2.29021	1.86998
574.12	Cholelithiasis with other cholecystitis	digestive	586	6.21492	0.589228	0.486757	0.713271	5.74923e-08	2.78486	2.15272
573.7	Abnormal results of function study of liver	digestive	801	6.21492	0.648195	0.553947	0.758478	6.36182e-08	2.4578	1.96637
564.9	Personal history of diseases of digestive system	digestive	3197	6.19302	0.81121	0.751912	0.875185	6.57849e-08	1.76835	1.54629
571.5	Other chronic nonalcoholic liver disease	digestive	956	6.21492	0.672913	0.581159	0.779153	1.18064e-07	2.33599	1.88659
563	Constipation	digestive	2394	6.20671	0.787564	0.720691	0.860643	1.32864e-07	1.85497	1.59568
550	Abdominal hernia	digestive	5030	6.16016	0.858332	0.808494	0.911242	5.57316e-07	1.60356	1.42435
574.11	Cholelithiasis with acute cholecystitis	digestive	227	6.21492	0.47611	0.342767	0.661325	9.58141e-06	3.6206	2.39211
561	Symptoms involving digestive system	digestive	2512	6.19576	0.834369	0.766948	0.907716	2.5282e-05	1.68628	1.43633
568.1	Peritoneal adhesions (postoperative) (postinfection)	digestive	787	6.21492	0.747861	0.639175	0.87503	0.000287729	2.00857	1.54682
578	Gastrointestinal hemorrhage	digestive	2147	6.20671	0.845568	0.771812	0.926373	0.000315375	1.64739	1.37239
530.5	Disorders of esophageal motility	digestive	122	6.21766	0.467581	0.304862	0.717149	0.000494913	3.69919	2.13601
579	Other symptoms involving abdomen and pelvis	digestive	793	6.21492	0.764316	0.656462	0.88989	0.000534095	1.94353	1.49662
537	Other disorders of stomach and duodenum	digestive	572	6.21492	0.729244	0.607597	0.875244	0.000696208	2.08482	1.54609
530.3	Stricture and stenosis of esophagus	digestive	348	6.21492	0.667012	0.527526	0.84338	0.000717002	2.36435	1.65495
575	Other biliary tract disease	digestive	688	6.21492	0.747108	0.630407	0.885413	0.000767212	2.0116	1.51173
530.2	Esophageal bleeding (varices/hemorrhage)	digestive	346	6.21492	0.672981	0.530901	0.853086	0.00106329	2.33566	1.62152
530.12	Ulcer of esophagus	digestive	301	6.21492	0.656407	0.509049	0.846421	0.00117289	2.41644	1.64444
568	Other disorders of peritoneum	digestive	834	6.21492	0.783743	0.673547	0.911966	0.00162173	1.86928	1.42188
560	Intestinal obstruction without mention of hernia	digestive	738	6.21492	0.777103	0.663554	0.910083	0.00175391	1.89437	1.42829
535	Gastritis and duodenitis	digestive	3477	6.18754	0.892481	0.830313	0.959304	0.0020165	1.48788	1.25271
577	Diseases of pancreas	digestive	434	6.21492	0.712039	0.573221	0.884475	0.0021444	2.15806	1.5149
578.9	Hemorrhage of gastrointestinal tract	digestive	1444	6.21218	0.841277	0.752356	0.940707	0.00242641	1.66224	1.32188
530.14	Reflux esophagitis	digestive	1169	6.21218	0.829106	0.731411	0.93985	0.00339217	1.70472	1.32495
531	Peptic ulcer (excl. esophageal)	digestive	802	6.21492	0.799649	0.685837	0.932347	0.0043144	1.8103	1.35154
564.1	Irritable Bowel Syndrome	digestive	932	6.21492	0.815768	0.708633	0.939101	0.00458749	1.752	1.32763
529	Diseases and other conditions of the tongue	digestive	178	6.21766	0.623895	0.449864	0.865252	0.00469325	2.58581	1.57998
567	Peritonitis and retroperitoneal infections	digestive	157	6.21766	0.609226	0.42524	0.872815	0.00690219	2.66752	1.55432
528	Diseases of the oral soft tissues, excluding lesions specific for gingiva and tongue	digestive	468	6.21492	0.770219	0.632215	0.938348	0.0095521	1.92069	1.33031
571.8	Liver abscess and sequelae of chronic liver disease	digestive	199	6.21766	0.653907	0.47272	0.904541	0.0102876	2.42893	1.4471
535.8	Other specified gastritis	digestive	1527	6.20671	0.867673	0.777685	0.968075	0.0110616	1.57175	1.21755
561.1	Diarrhea	digestive	142	6.21766	0.627747	0.433171	0.909725	0.0139017	2.56493	1.42951
575.1	Cholangitis	digestive	171	6.21766	0.652766	0.46166	0.922979	0.0158015	2.43467	1.38413
579.8	Nonspecific abnormal findings in stool contents	digestive	548	6.21492	0.801782	0.668408	0.961769	0.0173178	1.8025	1.24305
565	Anal and rectal conditions	digestive	1926	6.20671	0.891545	0.810056	0.981232	0.0189064	1.49103	1.15874
575.7	Other disorders of gallbladder	digestive	210	6.21766	0.688629	0.504124	0.940662	0.0190586	2.26247	1.32204
536	Disorders of function of stomach	digestive	653	6.21492	0.820743	0.694753	0.969581	0.0201646	1.73427	1.21126
559	Ileostomy status	digestive	201	6.21766	0.700851	0.514589	0.954535	0.0241222	2.20724	1.27101
536.8	Dyspepsia and other specified disorders of function of stomach	digestive	651	6.21492	0.826307	0.699333	0.976334	0.0250052	1.71457	1.1818
521.1	Dental caries	digestive	334	6.21492	0.765232	0.604931	0.968012	0.0256787	1.93997	1.21781
572	Ascites (non malignant)	digestive	315	6.21766	0.758278	0.59399	0.968006	0.0263537	1.96716	1.21783
539	Bariatric surgery	digestive	164	6.21766	0.676973	0.479105	0.956561	0.0269844	2.31671	1.2633
573.5	Jaundice (not of newborn)	digestive	120	6.21766	0.634488	0.422583	0.952654	0.0282451	2.52893	1.27811
535.1	Acute gastritis	digestive	172	6.21766	0.686389	0.490003	0.961486	0.0286431	2.27278	1.24417
531.3	Duodenal ulcer	digestive	251	6.21492	0.748969	0.568529	0.986677	0.039847	2.00413	1.13049
578.2	Blood in stool	digestive	279	6.21492	0.760961	0.585334	0.989285	0.0413078	1.95662	1.11546
575.2	Obstruction of bile duct	digestive	193	6.2204	0.724737	0.529317	0.992303	0.0446262	2.10374	1.09617
569	Other disorders of intestine	digestive	855	6.21492	0.86081	0.743588	0.996511	0.0447746	1.59511	1.06278
574.2	Calculus of bile duct	digestive	294	6.21492	0.766762	0.59101	0.994778	0.045567	1.93404	1.07789
560.3	Peritoneal or intestinal adhesions	digestive	170	6.21766	0.720866	0.519582	1.00013	0.0500895	2.12013	1
561.2	Flatulence	digestive	312	6.21492	0.787736	0.619535	1.0016	0.0515473	1.85433	1
575.8	Other disorders of biliary tract	digestive	183	6.21766	0.723128	0.516836	1.01176	0.058527	2.11053	1
522.5	Periapical abscess	digestive	148	6.2204	0.713533	0.500721	1.01679	0.061788	2.15159	1
560.4	Other intestinal obstruction	digestive	473	6.21492	0.830936	0.682829	1.01117	0.0644463	1.69829	1
531.2	Gastric ulcer	digestive	549	6.21492	0.840832	0.698205	1.01259	0.0675497	1.66378	1
521	Diseases of hard tissues of teeth	digestive	320	6.21492	0.800124	0.629954	1.01626	0.0675876	1.80856	1
535.9	Gastritis and duodenitis, NOS	digestive	225	6.21492	0.764933	0.573426	1.0204	0.0683599	1.94114	1
535.6	Duodenitis	digestive	788	6.21492	0.874941	0.751278	1.01896	0.0857233	1.54712	1
578.1	Hematemesis	digestive	156	6.21766	0.742993	0.522817	1.05589	0.0975867	2.02823	1
578.8	Hemorrhage of rectum and anus	digestive	667	6.21492	0.873493	0.742498	1.0276	0.102774	1.55202	1
550.6	Incisional hernia	digestive	169	6.21766	0.758769	0.539695	1.06677	0.112258	1.96523	1
530.9	Heartburn	digestive	249	6.21492	0.803454	0.611761	1.05521	0.115595	1.79641	1
530.13	Barrett's esophagus	digestive	647	6.21492	0.880683	0.744453	1.04184	0.138374	1.5277	1
522	Diseases of pulp and periapical tissues	digestive	186	6.21766	0.790423	0.578044	1.08083	0.140726	1.84432	1
574.3	Cholecystitis without cholelithiasis	digestive	304	6.21492	0.833793	0.646359	1.07558	0.161771	1.68829	1
571.51	Cirrhosis of liver without mention of alcohol	digestive	145	6.21766	0.774338	0.528992	1.13348	0.18834	1.9049	1
564.8	Abnormal findings on exam of gastrointestinal tract/ abdominal area	digestive	370	6.21492	0.865877	0.692107	1.08328	0.207643	1.57786	1
565.1	Anal and rectal polyp	digestive	1256	6.21218	0.927989	0.824088	1.04499	0.217361	1.36677	1
555.2	Ulcerative colitis	digestive	225	6.21766	0.850597	0.642763	1.12563	0.257619	1.63006	1
577.1	Acute pancreatitis	digestive	216	6.21766	0.841909	0.623005	1.13773	0.262676	1.66005	1
556	Ulceration of the lower GI tract	digestive	188	6.21766	0.845551	0.621621	1.15015	0.285171	1.64745	1
560.1	Paralytic ileus	digestive	147	6.21766	0.8397	0.587966	1.19921	0.336623	1.66771	1
523	Gingival and periodontal diseases	digestive	160	6.21766	0.857544	0.613015	1.19961	0.369551	1.60625	1
557	Intestinal malabsorption (non-celiac)	digestive	251	6.21492	0.892602	0.685986	1.16145	0.397676	1.48747	1
558	Noninfectious gastroenteritis	digestive	800	6.21492	0.941096	0.810809	1.09232	0.424573	1.32048	1
550.4	Umbilical hernia	digestive	447	6.21492	0.922824	0.752688	1.13142	0.43984	1.38467	1
555	Inflammatory bowel disease and other gastroenteritis and colitis	digestive	306	6.21492	0.91361	0.718879	1.16109	0.460058	1.41628	1
540.11	Acute appendicitis	digestive	244	6.21492	0.913951	0.699952	1.19338	0.508561	1.41511	1
550.1	Inguinal hernia	digestive	1511	6.20671	1.03471	0.930586	1.15048	0.52837	1.22421	1
555.1	Regional enteritis	digestive	130	6.21766	0.89754	0.620287	1.29872	0.566356	1.47079	1
525	Other diseases of the teeth and supporting structures	digestive	245	6.21492	0.960642	0.730744	1.26287	0.77357	1.24749	1
540.1	Appendicitis	digestive	271	6.21492	0.969129	0.752806	1.24761	0.807759	1.21315	1
550.5	Ventral hernia	digestive	364	6.21492	0.985291	0.787256	1.23314	0.897011	1.13802	1
557.1	Celiac disease	digestive	189	6.21492	0.985837	0.729809	1.33168	0.925924	1.13509	1
540	Appendiceal conditions	digestive	298	6.21492	0.988943	0.777264	1.25827	0.927911	1.11751	1
556.1	Ulceration of intestine	digestive	141	6.21766	1.00195	0.705268	1.42344	0.991317	1.04617	1
250.2	Type 2 diabetes	endocrine/metabolic	2043	6.20671	0.639619	0.576369	0.709809	4.03575e-17	2.50199	2.16776
250	Diabetes mellitus	endocrine/metabolic	2509	6.20671	0.682753	0.62263	0.748682	4.89432e-16	2.28962	2.00528
278.1	Obesity	endocrine/metabolic	3058	6.19302	0.716266	0.656869	0.781034	4.17665e-14	2.1398	1.87948
278	Overweight, obesity and other hyperalimentation	endocrine/metabolic	3058	6.19302	0.718677	0.659125	0.783611	7.14899e-14	2.12946	1.86978
276	Disorders of fluid, electrolyte, and acid-base balance	endocrine/metabolic	2363	6.20671	0.710329	0.647761	0.77894	3.58798e-13	2.16549	1.8874
272.1	Hyperlipidemia	endocrine/metabolic	5021	6.17385	0.833373	0.784027	0.885825	4.82977e-09	1.68976	1.51034
261	Vitamin deficiency	endocrine/metabolic	1023	6.21218	0.658048	0.571915	0.757153	5.01881e-09	2.40828	1.97159
276.5	Hypovolemia	endocrine/metabolic	784	6.21492	0.615295	0.522548	0.724502	5.67862e-09	2.63329	2.10473
272	Disorders of lipoid metabolism	endocrine/metabolic	5056	6.17385	0.836133	0.786802	0.888556	8.01064e-09	1.68012	1.50112
272.11	Hypercholesterolemia	endocrine/metabolic	4746	6.17659	0.833946	0.783139	0.888049	1.49638e-08	1.68776	1.50283
275	Disorders of mineral metabolism	endocrine/metabolic	780	6.21492	0.634034	0.53926	0.745463	3.46743e-08	2.53134	2.01823
261.2	Vitamin B-complex deficiencies	endocrine/metabolic	315	6.21766	0.513754	0.394757	0.668622	7.25536e-07	3.30375	2.35657
276.1	Electrolyte imbalance	endocrine/metabolic	1587	6.21218	0.758663	0.678796	0.847928	1.13589e-06	1.96564	1.63925
276.4	Acid-base balance disorder	endocrine/metabolic	384	6.21492	0.545918	0.425485	0.700438	1.93705e-06	3.06613	2.20908
244.1	Secondary hypothyroidism	endocrine/metabolic	238	6.21492	0.484828	0.357751	0.657044	3.03814e-06	3.54302	2.41327
276.14	Hypopotassemia	endocrine/metabolic	593	6.21492	0.648559	0.537727	0.782235	5.93777e-06	2.45594	1.87495
276.41	Acidosis	endocrine/metabolic	319	6.21766	0.543509	0.412549	0.716041	1.4603e-05	3.08301	2.14077
275.5	Disorders of calcium/phosphorus metabolism	endocrine/metabolic	497	6.21492	0.644775	0.526848	0.789098	2.05959e-05	2.47529	1.84925
260	Protein-calorie malnutrition	endocrine/metabolic	234	6.21766	0.535972	0.397687	0.72234	4.19911e-05	3.13673	2.11387
261.4	Vitamin D deficiency	endocrine/metabolic	746	6.21492	0.712362	0.605192	0.838511	4.55708e-05	2.15665	1.67184
275.3	Disorders of magnesium metabolism	endocrine/metabolic	268	6.21766	0.550743	0.412421	0.735457	5.29588e-05	3.03275	2.05904
260.6	Anorexia	endocrine/metabolic	182	6.21766	0.503176	0.3555	0.712196	0.000106745	3.3882	2.15737
276.13	Hyperpotassemia	endocrine/metabolic	283	6.21766	0.594008	0.447177	0.789053	0.000323921	2.75615	1.84942
251	Other disorders of pancreatic internal secretion	endocrine/metabolic	225	6.21766	0.57597	0.417272	0.795026	0.000794266	2.86677	1.82729
251.1	Hypoglycemia	endocrine/metabolic	209	6.21766	0.565381	0.403716	0.791785	0.000904608	2.93476	1.83927
252	Disorders of parathyroid gland	endocrine/metabolic	218	6.21492	0.613693	0.448757	0.839248	0.00223335	2.64226	1.66928
276.6	Fluid overload	endocrine/metabolic	247	6.21766	0.627176	0.463	0.849567	0.00258869	2.56801	1.6336
252.1	Hyperparathyroidism	endocrine/metabolic	189	6.21766	0.607098	0.433179	0.850844	0.00375686	2.67967	1.62921
250.23	Type 2 diabetes with ophthalmic manifestations	endocrine/metabolic	237	6.21492	0.623568	0.448556	0.866863	0.00495387	2.58759	1.5745
250.7	Diabetic retinopathy	endocrine/metabolic	262	6.21492	0.661628	0.488336	0.896415	0.0076833	2.39062	1.47459
274.1	Gout	endocrine/metabolic	824	6.21492	0.811865	0.694913	0.948499	0.00863425	1.76599	1.29356
241	Nontoxic nodular goiter	endocrine/metabolic	222	6.21492	0.681305	0.504397	0.920259	0.0123596	2.29637	1.3935
275.53	Disorders of phosphorus metabolism	endocrine/metabolic	176	6.21766	0.65746	0.472567	0.914694	0.0128024	2.4112	1.41257
250.4	Abnormal glucose	endocrine/metabolic	670	6.21492	0.80348	0.675779	0.955313	0.0132258	1.79632	1.26806
274	Gout and other crystal arthropathies	endocrine/metabolic	876	6.21492	0.828127	0.71263	0.962343	0.0138616	1.70816	1.24078
277	Other disorders of metabolism	endocrine/metabolic	483	6.21492	0.789814	0.649058	0.961096	0.0184625	1.84659	1.2457
244	Hypothyroidism	endocrine/metabolic	1820	6.20671	0.889993	0.804504	0.984567	0.0237082	1.49627	1.14185
255	Disorders of adrenal glands	endocrine/metabolic	129	6.21766	0.647778	0.436066	0.962279	0.0315245	2.45992	1.24103
250.42	Other abnormal glucose	endocrine/metabolic	199	6.2204	0.744095	0.540237	1.02488	0.0703689	2.02376	1
276.12	Hyposmolality and/or hyponatremia	endocrine/metabolic	815	6.21492	0.878812	0.75581	1.02183	0.093108	1.53403	1
242	Thyrotoxicosis with or without goiter	endocrine/metabolic	297	6.21492	0.809432	0.626378	1.04598	0.106035	1.77475	1
250.1	Type 1 diabetes	endocrine/metabolic	161	6.21766	0.760309	0.535597	1.0793	0.125267	1.95918	1
244.4	Hypothyroidism NOS	endocrine/metabolic	1701	6.20671	0.925946	0.834257	1.02771	0.14813	1.37387	1
262	Mineral deficiency NEC	endocrine/metabolic	132	6.21766	0.763933	0.52266	1.11658	0.164371	1.94502	1
270.3	Disorders of plasma protein metabolism	endocrine/metabolic	178	6.21766	0.90229	0.652991	1.24677	0.533163	1.45473	1
270	Disorders of protein plasma/amino-acid transport and metabolism	endocrine/metabolic	182	6.21766	0.915377	0.665006	1.26001	0.587584	1.41024	1
253	Disorders of the pituitary gland and its hypothalamic control	endocrine/metabolic	127	6.21766	0.904207	0.619427	1.31991	0.601839	1.44824	1
585	Renal failure	genitourinary	3294	6.19576	0.737262	0.680721	0.7985	7.03295e-14	2.05162	1.81451
591	Urinary tract infection	genitourinary	2030	6.20671	0.694507	0.629047	0.766778	5.29281e-13	2.23571	1.93397
585.1	Acute renal failure	genitourinary	1870	6.21218	0.682686	0.613439	0.759751	2.65198e-12	2.28993	1.96137
585.3	Chronic renal failure [CKD]	genitourinary	1809	6.20671	0.677197	0.605699	0.757135	7.54329e-12	2.31566	1.97166
585.33	Chronic Kidney Disease, Stage III	genitourinary	1195	6.21218	0.637492	0.553749	0.7339	3.71105e-10	2.51311	2.06547
586	Other disorders of the kidney and ureters	genitourinary	786	6.21492	0.612456	0.52056	0.720575	3.40546e-09	2.64922	2.12137
599	Other symptoms/disorders or the urinary system	genitourinary	2812	6.19576	0.803163	0.740241	0.871434	1.39351e-07	1.79747	1.559
596	Other disorders of bladder	genitourinary	1094	6.21218	0.750833	0.658608	0.855973	1.82111e-05	1.99667	1.61163
599.2	Retention of urine	genitourinary	1630	6.21218	0.79302	0.712528	0.882606	2.169e-05	1.83469	1.52121
627	Menopausal and postmenopausal disorders	genitourinary	846	6.21492	0.740041	0.639441	0.856467	5.38252e-05	2.04024	1.60994
586.4	Stricture/obstruction of ureter	genitourinary	160	6.21766	0.498932	0.347662	0.71602	0.000161689	3.42304	2.14086
599.4	Urinary incontinence	genitourinary	556	6.21492	0.708467	0.583546	0.860131	0.000497078	2.17362	1.59742
586.2	Cyst of kidney, acquired	genitourinary	428	6.21492	0.690848	0.554501	0.860721	0.000976966	2.25233	1.59541
580	Nephritis; nephrosis; renal sclerosis	genitourinary	133	6.21766	0.547102	0.371567	0.805562	0.00224872	3.05789	1.78875
585.34	Chronic Kidney Disease, Stage IV	genitourinary	123	6.21766	0.494127	0.311878	0.782873	0.00267739	3.46318	1.87255
624.9	stress incontinence, female	genitourinary	263	6.21492	0.658301	0.500372	0.866077	0.00281462	2.40703	1.57718
585.31	Renal dialysis	genitourinary	152	6.21766	0.573543	0.395141	0.832491	0.0034516	2.88215	1.69285
600	Hyperplasia of prostate	genitourinary	2292	6.20123	0.882808	0.808861	0.963515	0.00522745	1.52053	1.23611
594	Urinary calculus	genitourinary	586	6.21492	0.776662	0.650092	0.927874	0.00535685	1.89605	1.36717
592.1	Cystitis	genitourinary	426	6.21766	0.753499	0.611004	0.929226	0.00813838	1.98605	1.36246
614.5	Inflammatory disease of cervix, vagina, and vulva	genitourinary	153	6.21766	0.62289	0.43499	0.891956	0.00976295	2.5913	1.48965
592	Cystitis and urethritis	genitourinary	437	6.21766	0.761842	0.619755	0.936505	0.00979848	1.95318	1.33687
627.3	Postmenopausal atrophic vaginitis	genitourinary	293	6.21766	0.721182	0.56043	0.928043	0.0110741	2.11879	1.36658
594.1	Calculus of kidney	genitourinary	385	6.21492	0.759803	0.609635	0.946961	0.0144837	1.96117	1.29921
594.2	Calculus of lower urinary tract	genitourinary	121	6.21766	0.607556	0.403339	0.915169	0.0171222	2.67705	1.41095
614	Inflammatory diseases of female pelvic organs	genitourinary	340	6.21492	0.757543	0.599073	0.957932	0.0204016	1.97005	1.25803
580.2	Nephrotic syndrome without mention of glomerulonephritis	genitourinary	134	6.21766	0.655118	0.446463	0.961288	0.0306364	2.42287	1.24495
596.1	Bladder neck obstruction	genitourinary	172	6.21766	0.705957	0.50793	0.981191	0.0381712	2.18463	1.15895
619	Noninflammatory female genital disorders	genitourinary	568	6.21492	0.830579	0.694826	0.992856	0.0414791	1.69955	1.09233
624	Symptoms involving female genital tract	genitourinary	386	6.21492	0.796736	0.638663	0.993934	0.0440209	1.82099	1.08447
626.12	Excessive or frequent menstruation	genitourinary	138	6.2204	0.710296	0.501478	1.00607	0.0541151	2.16563	1
597	Other disorders of urethra and urinary tract	genitourinary	386	6.21492	0.809532	0.651426	1.00601	0.0566617	1.77439	1
595	Hydronephrosis	genitourinary	492	6.21492	0.831006	0.684251	1.00924	0.0618694	1.69805	1
626.1	Irregular menstrual cycle/bleeding	genitourinary	183	6.22313	0.753434	0.556622	1.01984	0.0668316	1.98631	1
613	Other nonmalignant breast conditions	genitourinary	212	6.2204	0.766227	0.570897	1.02839	0.0761434	1.93611	1
593	Hematuria	genitourinary	922	6.21492	0.887844	0.771713	1.02145	0.0962671	1.50353	1
626	Disorders of menstruation and other abnormal bleeding from female genital tract	genitourinary	235	6.22313	0.802848	0.612879	1.0517	0.110927	1.79862	1
594.3	Calculus of ureter	genitourinary	217	6.21766	0.792673	0.592386	1.06068	0.117925	1.83598	1
627.1	Postmenopausal bleeding	genitourinary	586	6.21492	0.87659	0.736595	1.04319	0.1379	1.54154	1
618.2	Uterine/Uterovaginal prolapse	genitourinary	388	6.21492	0.850147	0.683583	1.0573	0.144516	1.63161	1
597.1	Urethral stricture (not specified as infectious)	genitourinary	318	6.21492	0.860026	0.67759	1.09158	0.215118	1.59778	1
615	Endometriosis	genitourinary	132	6.21766	0.795189	0.552408	1.14467	0.217573	1.82669	1
603.1	Hydrocele	genitourinary	153	6.21766	0.820871	0.584853	1.15213	0.253783	1.73381	1
603	Other disorders of testis	genitourinary	273	6.21492	0.871677	0.677475	1.12155	0.285543	1.55817	1
601	Inflammatory diseases of prostate	genitourinary	310	6.21766	0.880777	0.694032	1.11777	0.296395	1.52739	1
619.3	Noninflammatory disorders of cervix	genitourinary	142	6.21766	0.847984	0.596058	1.20639	0.359262	1.63905	1
599.8	Other symptoms involving urinary system	genitourinary	318	6.21492	0.896099	0.707427	1.13509	0.363097	1.47566	1
604.1	Redundant prepuce and phimosis/BXO	genitourinary	170	6.21766	0.859502	0.617065	1.19719	0.370531	1.59957	1
622	Polyp of female genital organs	genitourinary	497	6.21492	0.919438	0.7608	1.11115	0.384731	1.39632	1
618	Genital prolapse	genitourinary	793	6.21492	0.936675	0.804322	1.09081	0.399972	1.33626	1
619.2	Disorders of uterus, NEC	genitourinary	255	6.21492	0.897957	0.688998	1.17029	0.425791	1.46938	1
614.1	Pelvic peritoneal adhesions, female (postoperative) (postinfection)	genitourinary	159	6.21492	0.878368	0.624372	1.23569	0.456441	1.53553	1
590	Pyelonephritis	genitourinary	258	6.21492	0.910221	0.697527	1.18777	0.488471	1.42782	1
622.1	Polyp of corpus uteri	genitourinary	423	6.21492	0.933091	0.759155	1.14688	0.510575	1.34892	1
618.1	Prolapse of vaginal walls	genitourinary	563	6.21492	0.942844	0.785847	1.13121	0.526522	1.31419	1
599.5	Frequency of urination and polyuria	genitourinary	259	6.21492	0.9193	0.704064	1.20033	0.536403	1.3968	1
604	Disorders of penis	genitourinary	177	6.21766	0.907482	0.663136	1.24186	0.544141	1.43713	1
605	Erectile dysfunction [ED]	genitourinary	260	6.21492	0.931057	0.718671	1.20621	0.588681	1.35606	1
628	Ovarian cyst	genitourinary	273	6.21492	0.939649	0.728177	1.21253	0.632275	1.32567	1
602	Other disorders of prostate	genitourinary	182	6.21766	1.06723	0.785768	1.44951	0.677013	1.33509	1
585.4	Chronic kidney disease, Stage I or II	genitourinary	211	6.21492	1.06269	0.787478	1.43408	0.69093	1.32079	1
599.3	Dysuria	genitourinary	206	6.21492	0.973512	0.7231	1.31064	0.859552	1.19439	1
608	Other disorders of male genital organs	genitourinary	271	6.21766	0.979879	0.762137	1.25983	0.874044	1.16529	1
601.1	Prostatitis	genitourinary	206	6.21766	1.01832	0.763032	1.35902	0.901875	1.15491	1
610	Benign mammary dysplasias	genitourinary	168	6.21766	1.01411	0.733699	1.4017	0.932363	1.13375	1
285	Other anemias	hematopoietic	2053	6.20671	0.746997	0.677934	0.823095	3.78677e-09	2.01205	1.72592
280.1	Iron deficiency anemias, unspecified or not due to blood loss	hematopoietic	1737	6.20671	0.780071	0.70255	0.866145	3.30494e-06	1.88312	1.57694
280	Iron deficiency anemias	hematopoietic	1757	6.20671	0.781686	0.7045	0.867329	3.42835e-06	1.87702	1.57292
287	Purpura and other hemorrhagic conditions	hematopoietic	433	6.21492	0.670502	0.540955	0.831074	0.000263058	2.34752	1.69781
287.3	Thrombocytopenia	hematopoietic	362	6.21492	0.65747	0.520132	0.83107	0.000451881	2.41115	1.69782
288	Diseases of white blood cells	hematopoietic	729	6.21492	0.813554	0.69405	0.953636	0.0109078	1.75992	1.27441
289	Other diseases of blood and blood-forming organs	hematopoietic	793	6.21492	0.829467	0.7112	0.9674	0.0172074	1.70345	1.22034
281	Other deficiency anemia	hematopoietic	191	6.21766	0.682844	0.488666	0.954182	0.0254368	2.2892	1.27235
281.1	Megaloblastic anemia	hematopoietic	178	6.21766	0.67778	0.479065	0.958923	0.0280283	2.31291	1.25419
286	Coagulation defects	hematopoietic	123	6.21766	0.642421	0.429775	0.960282	0.0309614	2.48743	1.2489
288.1	Decreased white blood cell count	hematopoietic	548	6.21492	0.824685	0.686797	0.990256	0.0389368	1.7203	1.10952
288.11	Neutropenia	hematopoietic	548	6.21492	0.824685	0.686797	0.990256	0.0389368	1.7203	1.10952
289.4	Lymphadenitis	hematopoietic	457	6.21492	0.838737	0.685022	1.02694	0.088651	1.67106	1
289.5	Diseases of spleen	hematopoietic	123	6.21766	1.05167	0.716957	1.54265	0.796604	1.28479	1
38	Septicemia	infectious diseases	1177	6.21492	0.612427	0.53595	0.699818	5.82113e-13	2.64938	2.21185
41	Bacterial infection NOS	infectious diseases	1473	6.21218	0.688769	0.612813	0.77414	3.99756e-10	2.26183	1.90566
41.4	E. coli	infectious diseases	572	6.21492	0.60696	0.499957	0.736865	4.51561e-07	2.68045	2.05325
79	Viral infection	infectious diseases	716	6.21492	0.666829	0.565523	0.786282	1.43689e-06	2.36524	1.85976
80	Postoperative infection	infectious diseases	475	6.21492	0.623281	0.506929	0.766337	7.31255e-06	2.58916	1.93568
8	Intestinal infection	infectious diseases	446	6.21492	0.638383	0.516645	0.788808	3.21717e-05	2.50844	1.85033
79.9	Viremia, NOS	infectious diseases	370	6.21492	0.622719	0.496929	0.78035	3.88544e-05	2.59223	1.88206
38.1	Gram negative septicemia	infectious diseases	282	6.21766	0.565968	0.429564	0.745686	5.21872e-05	2.93093	2.01733
41.2	Streptococcus infection	infectious diseases	267	6.21766	0.575147	0.433334	0.763369	0.000128553	2.87198	1.94722
112	Candidiasis	infectious diseases	708	6.21492	0.755713	0.640963	0.891007	0.000858018	1.97728	1.49285
8.5	Bacterial enteritis	infectious diseases	250	6.21766	0.629198	0.47482	0.83377	0.00125666	2.55712	1.68837
8.6	Viral Enteritis	infectious diseases	203	6.21766	0.670972	0.490006	0.918771	0.0128373	2.34527	1.39862
41.11	Methicillin sensitive Staphylococcus aureus	infectious diseases	235	6.21766	0.723485	0.541242	0.967091	0.028819	2.10902	1.22161
41.1	Staphylococcus infections	infectious diseases	346	6.21492	0.774616	0.61058	0.982722	0.0354204	1.90384	1.15134
110.1	Dermatophytosis	infectious diseases	333	6.22587	0.840981	0.666811	1.06064	0.143547	1.66326	1
110	Dermatophytosis / Dermatomycosis	infectious diseases	435	6.22587	0.861382	0.703609	1.05453	0.148301	1.59315	1
110.11	Dermatophytosis of nail	infectious diseases	140	6.22587	0.822618	0.577106	1.17258	0.280285	1.72762	1
70	Viral hepatitis	infectious diseases	125	6.21766	0.82716	0.563439	1.21432	0.3327	1.71157	1
53	Herpes zoster	infectious diseases	422	6.21492	0.932089	0.759136	1.14444	0.501855	1.35244	1
110.2	Dermatomycoses	infectious diseases	128	6.21903	0.975227	0.674324	1.4104	0.893992	1.18679	1
994	Sepsis and SIRS	injuries & poisonings	1130	6.21492	0.606476	0.529138	0.695117	6.71606e-13	2.68323	2.23295
977	Personal history of allergy to medicinal agents	injuries & poisonings	1858	6.20671	0.682672	0.614982	0.757813	7.77051e-13	2.29	1.96899
994.2	Sepsis	injuries & poisonings	1115	6.21492	0.609769	0.531534	0.69952	1.65546e-12	2.66442	2.21318
960	Poisoning by antibiotics	injuries & poisonings	3095	6.19302	0.766045	0.708773	0.827946	1.79021e-11	1.93682	1.7088
960.2	Allergy/adverse effect of penicillin	injuries & poisonings	2464	6.19849	0.768899	0.704842	0.838779	3.19525e-09	1.92578	1.67091
965	Poisoning by analgesics, antipyretics, and antirheumatics	injuries & poisonings	1387	6.21218	0.722983	0.64157	0.814728	1.02898e-07	2.11115	1.75572
990	Effects radiation NOS	injuries & poisonings	1348	6.21218	0.75765	0.673411	0.852427	3.9298e-06	1.96963	1.62378
851	Complications of transplants and reattached limbs	injuries & poisonings	2255	6.20397	0.81583	0.744889	0.893528	1.15766e-05	1.75177	1.48434
850	Hemorrhage or hematoma complicating a procedure	injuries & poisonings	647	6.21492	0.72647	0.611745	0.86271	0.000268508	2.09644	1.58863
854	Complications of cardiac/vascular device, implant, and graft	injuries & poisonings	332	6.21492	0.650294	0.507858	0.83268	0.000645816	2.44714	1.69218
965.1	Opiates and related narcotics causing adverse effects in therapeutic use	injuries & poisonings	519	6.21492	0.718145	0.588869	0.875801	0.00107691	2.13174	1.54421
800	Fracture of lower limb	injuries & poisonings	704	6.21492	0.769544	0.654337	0.905034	0.00154606	1.92329	1.44543
859	Complication due to other implant and internal device	injuries & poisonings	307	6.21766	0.67801	0.528389	0.869997	0.00225269	2.31183	1.56387
858	Complication of internal orthopedic device	injuries & poisonings	655	6.21492	0.786845	0.661942	0.935316	0.00656358	1.85766	1.34108
800.1	Fracture of neck of femur	injuries & poisonings	332	6.21492	0.740516	0.584353	0.938413	0.0129191	2.0383	1.33008
857	Mechanical complication of unspecified genitourinary device, implant, and graft	injuries & poisonings	252	6.21492	0.718355	0.544884	0.947053	0.0189899	2.13084	1.29887
961	Poisoning by other anti-infectives	injuries & poisonings	197	6.21766	0.721874	0.528639	0.985742	0.0403341	2.11585	1.1356
870.3	Other open wound of head and face	injuries & poisonings	356	6.21492	0.7969	0.635589	0.999152	0.0491469	1.82039	1.02999
835	Internal derangement of knee	injuries & poisonings	777	6.21492	1.15911	0.998003	1.34622	0.0531405	1.58855	1
803.2	Fracture of radius and ulna	injuries & poisonings	770	6.21492	1.14683	0.987308	1.33213	0.073003	1.55719	1
805	Fracture of vertebral column without mention of spinal cord injury	injuries & poisonings	287	6.21492	0.80607	0.62684	1.03655	0.0929178	1.78691	1
961.1	Poisoning/allergy of sulfonamides	injuries & poisonings	126	6.21766	0.719647	0.486989	1.06346	0.0987021	2.12533	1
800.2	Fracture of unspecified part of femur	injuries & poisonings	132	6.21766	0.741756	0.506857	1.08552	0.124144	2.03325	1
803	Fracture of upper limb	injuries & poisonings	1123	6.21218	1.08924	0.962042	1.23327	0.177272	1.40103	1
803.1	Fracture of humerus	injuries & poisonings	257	6.21766	0.835909	0.638456	1.09443	0.192345	1.6809	1
907	Injuries to the nervous system	injuries & poisonings	144	6.21766	1.25042	0.881897	1.77295	0.209669	1.81	1
800.3	Fracture of tibia and fibula	injuries & poisonings	186	6.21766	0.834291	0.610544	1.14003	0.255424	1.68655	1
949	Allergies, other	injuries & poisonings	133	6.2204	0.824804	0.568409	1.19685	0.310594	1.71988	1
840	Sprains and strains	injuries & poisonings	409	6.21766	1.1059	0.899441	1.35975	0.339711	1.44812	1
871.2	Open wound of finger(s)	injuries & poisonings	240	6.21492	1.1173	0.853608	1.46244	0.419358	1.47931	1
915	Superficial injury without mention of infection	injuries & poisonings	1089	6.21492	0.948958	0.835143	1.07828	0.421563	1.29186	1
803.3	Fracture of clavicle or scapula	injuries & poisonings	143	6.21766	1.15173	0.813977	1.62962	0.425045	1.56976	1
819	Skull and face fracture and other intercranial injury	injuries & poisonings	200	6.21766	0.898997	0.670079	1.20612	0.477637	1.46587	1
958	Certain early complications of trauma or procedure	injuries & poisonings	132	6.2204	0.878537	0.605684	1.27431	0.494944	1.53495	1
870	Open wounds of head; neck; and trunk	injuries & poisonings	528	6.21492	0.940689	0.783002	1.13013	0.513667	1.32194	1
871	Open wounds of extremities	injuries & poisonings	588	6.21492	0.947791	0.797421	1.12652	0.542946	1.29616	1
840.3	Joint/ligament sprain	injuries & poisonings	166	6.21766	0.917889	0.661289	1.27406	0.608544	1.40164	1
802	Fracture of pelvis	injuries & poisonings	178	6.21766	0.969387	0.709735	1.32403	0.845037	1.21207	1
804	Fracture of hand or wrist	injuries & poisonings	279	6.21492	1.01643	0.793533	1.30193	0.897361	1.14564	1
801	Fracture of ankle and foot	injuries & poisonings	137	6.21766	0.982365	0.687055	1.40461	0.922305	1.15313	1
916	Contusion	injuries & poisonings	280	6.21492	1.00672	0.780436	1.29863	0.958856	1.089	1
830	Dislocation	injuries & poisonings	157	6.21766	1.00815	0.722468	1.40679	0.961932	1.09877	1
296	Mood disorders	mental disorders	1957	6.20671	0.708223	0.641735	0.781599	6.93554e-12	2.17469	1.87735
296.2	Depression	mental disorders	1935	6.20671	0.707524	0.640781	0.781218	7.70439e-12	2.17775	1.87879
296.22	Major depressive disorder	mental disorders	1935	6.20671	0.707543	0.640799	0.781239	7.73209e-12	2.17767	1.87871
300	Anxiety disorders	mental disorders	2061	6.20671	0.718397	0.65285	0.790525	1.24174e-11	2.13066	1.84394
300.1	Anxiety disorder	mental disorders	2087	6.20671	0.733006	0.666701	0.805905	1.35606e-10	2.06917	1.78751
306	Other mental disorder	mental disorders	6792	6.11636	0.850499	0.807441	0.895854	1.00286e-09	1.6304	1.47649
318	Tobacco use disorder	mental disorders	1191	6.21218	0.722637	0.637074	0.81969	4.36491e-07	2.11262	1.73801
290.2	Delirium due to conditions classified elsewhere	mental disorders	472	6.21492	0.614528	0.494761	0.763287	1.07161e-05	2.63758	1.94754
290	Delirium dementia and amnestic and other cognitive disorders	mental disorders	557	6.21492	0.73082	0.602294	0.886773	0.00148489	2.07825	1.50714
300.12	Agorophobia, social phobia, and panic disorder	mental disorders	167	6.21766	0.599969	0.423119	0.850737	0.00414107	2.72094	1.62958
292	Neurological disorders	mental disorders	987	6.21492	0.817023	0.710801	0.939119	0.0044564	1.74751	1.32756
317.1	Alcoholism	mental disorders	1664	6.21218	0.883201	0.796584	0.979237	0.0183558	1.5192	1.16835
293	Symptoms involving head and neck	mental disorders	217	6.21766	0.721816	0.540203	0.964487	0.0274897	2.1161	1.23221
290.1	Dementias	mental disorders	364	6.21492	0.768262	0.6071	0.972208	0.0281923	1.92824	1.20006
292.4	Altered mental status	mental disorders	525	6.21492	0.806358	0.664346	0.978726	0.0294418	1.78587	1.17076
292.1	Aphasia/speech disturbance	mental disorders	339	6.21492	0.798807	0.630013	1.01282	0.0636317	1.81339	1
317	Alcohol-related disorders	mental disorders	597	6.21492	0.871686	0.732911	1.03674	0.12062	1.55814	1
290.13	Senile dementia	mental disorders	212	6.21766	0.791206	0.580732	1.07796	0.137757	1.84142	1
292.3	Memory loss	mental disorders	190	6.21492	1.2195	0.89953	1.65329	0.201236	1.73688	1
290.11	Alzheimer's disease	mental disorders	179	6.21766	0.819483	0.589608	1.13898	0.23593	1.73875	1
300.13	Phobia	mental disorders	244	6.21766	0.852019	0.643997	1.12724	0.262141	1.62518	1
740.9	Osteoarthrosis NOS	musculoskeletal	4441	6.18754	0.838702	0.785083	0.895984	1.80537e-07	1.67118	1.47605
743.11	Osteoporosis NOS	musculoskeletal	1433	6.21218	0.749759	0.66895	0.840329	7.43139e-07	2.00097	1.66553
733	Other disorders of bone and cartilage	musculoskeletal	971	6.21492	0.717482	0.624263	0.824621	2.93194e-06	2.13458	1.72053
720	Spinal stenosis	musculoskeletal	869	6.21492	0.698538	0.597997	0.815984	6.04699e-06	2.21757	1.75122
714.1	Rheumatoid arthritis	musculoskeletal	498	6.21492	0.633248	0.515496	0.777898	1.34469e-05	2.5355	1.89135
737	Curvature of spine	musculoskeletal	238	6.21492	0.509847	0.374423	0.694252	1.89692e-05	3.33455	2.23686
726	Peripheral enthesopathies and allied syndromes	musculoskeletal	1854	6.21218	0.806496	0.730295	0.890647	2.16764e-05	1.78537	1.49407
737.3	Kyphoscoliosis and scoliosis	musculoskeletal	191	6.21492	0.467618	0.327668	0.667342	2.80342e-05	3.69884	2.36276
714	Rheumatoid arthritis and other inflammatory polyarthropathies	musculoskeletal	584	6.21492	0.678836	0.562838	0.81874	5.08398e-05	2.30794	1.74139
720.1	Spinal stenosis of lumbar region	musculoskeletal	626	6.21492	0.694548	0.57733	0.835564	0.000111175	2.23552	1.68211
743	Osteoporosis, osteopenia and pathological fracture	musculoskeletal	282	6.21492	0.605775	0.463216	0.792209	0.000250796	2.68726	1.8377
736	Other acquired deformities of limbs	musculoskeletal	286	6.21492	0.611398	0.466072	0.802037	0.00038082	2.65519	1.80158
740	Osteoarthrosis	musculoskeletal	6207	6.11636	0.90919	0.861025	0.96005	0.000608039	1.43132	1.2498
728.7	Fasciitis	musculoskeletal	701	6.21492	1.30742	1.11799	1.52895	0.000789439	1.9414	1.48117
741	Symptoms and disorders of the joints	musculoskeletal	509	6.21492	0.717863	0.589129	0.874728	0.00101156	2.13295	1.54784
726.1	Enthesopathy	musculoskeletal	1445	6.21218	0.828859	0.740324	0.927982	0.00112672	1.70559	1.3668
736.4	Genu valgum or varum (acquired)	musculoskeletal	145	6.21766	0.525485	0.350971	0.786772	0.00178102	3.21389	1.85793
740.2	Osteoarthrosis, generalized	musculoskeletal	1348	6.21218	0.832836	0.738294	0.939484	0.00292634	1.69164	1.32626
743.2	Pathologic fracture	musculoskeletal	201	6.21766	0.618775	0.447422	0.855752	0.00371275	2.61393	1.61238
728.71	Contracture of palmar fascia [Dupuytren's disease]	musculoskeletal	549	6.21492	1.28297	1.07574	1.53013	0.00556774	1.88551	1.36118
715	Other inflammatory spondylopathies	musculoskeletal	338	6.21492	0.70984	0.555527	0.907018	0.00613828	2.16762	1.4387
717	Polymyalgia Rheumatica	musculoskeletal	454	6.21492	0.744429	0.602362	0.920002	0.00630085	2.02241	1.39439
740.11	Osteoarthrosis, localized, primary	musculoskeletal	982	6.21218	0.829528	0.72134	0.953943	0.0087604	1.70324	1.27325
745	Pain in joint	musculoskeletal	1696	6.21218	0.871524	0.785407	0.967084	0.0095841	1.55869	1.22164
728	Disorders of muscle, ligament, and fascia	musculoskeletal	820	6.21492	1.20219	1.04025	1.38933	0.0126112	1.6952	1.24488
722.9	Other and unspecified disc disorder	musculoskeletal	624	6.21492	0.815192	0.685558	0.96934	0.0207572	1.75406	1.21227
716.9	Arthropathy NOS	musculoskeletal	1783	6.20671	0.889779	0.801191	0.988161	0.0290702	1.497	1.12209
742	Derangement of joint, non-traumatic	musculoskeletal	314	6.21492	0.765432	0.602074	0.973114	0.0290745	1.93919	1.19613
738	Other acquired musculoskeletal deformity	musculoskeletal	416	6.21492	0.797173	0.643256	0.98792	0.0383588	1.81938	1.12348
722	Intervertebral disc disorders	musculoskeletal	866	6.21492	0.860838	0.743648	0.996496	0.0447515	1.59501	1.06292
721.1	Spondylosis without myelopathy	musculoskeletal	541	6.21492	0.832262	0.687598	1.00736	0.059475	1.69365	1
722.6	Degeneration of intervertebral disc	musculoskeletal	486	6.21492	0.832415	0.683559	1.01369	0.068041	1.69311	1
741.4	Joint effusions	musculoskeletal	213	6.21766	0.758095	0.557757	1.03039	0.0769353	1.96788	1
722.1	Displacement of intervertebral disc	musculoskeletal	393	6.21492	0.832547	0.668873	1.03627	0.10081	1.69265	1
738.4	Acquired spondylolisthesis	musculoskeletal	294	6.21492	0.810847	0.625742	1.05071	0.112777	1.76965	1
721	Spondylosis and allied disorders	musculoskeletal	630	6.21492	0.872702	0.732236	1.04011	0.128336	1.5547	1
742.9	Other derangement of joint	musculoskeletal	207	6.21766	0.801581	0.597015	1.07624	0.141235	1.80324	1
727.6	Rupture of tendon, nontraumatic	musculoskeletal	595	6.21492	0.894826	0.75139	1.06564	0.21251	1.47996	1
740.1	Osteoarthritis; localized	musculoskeletal	4655	6.17385	0.961184	0.90266	1.0235	0.216754	1.24536	1
726.3	Bursitis	musculoskeletal	254	6.2204	0.845774	0.648227	1.10352	0.217143	1.64668	1
727.1	Synovitis and tenosynovitis	musculoskeletal	503	6.21492	1.12628	0.932343	1.36056	0.217429	1.50341	1
735.3	Hallux valgus (Bunion)	musculoskeletal	532	6.21492	1.11578	0.930581	1.33783	0.236801	1.47519	1
729	Other disorders of soft tissues	musculoskeletal	322	6.21766	0.882836	0.693947	1.12314	0.310331	1.52043	1
727.5	Rupture of synovium	musculoskeletal	120	6.21766	1.17015	0.796705	1.71865	0.423028	1.61636	1
727.4	Ganglion and cyst of synovium, tendon, and bursa	musculoskeletal	315	6.21492	1.05168	0.83073	1.3314	0.675387	1.28482	1
740.12	Osteoarthrosis, localized, secondary	musculoskeletal	179	6.21766	0.937567	0.682926	1.28715	0.690103	1.3331	1
735	Acquired foot deformities	musculoskeletal	913	6.21218	0.979676	0.852252	1.12615	0.772711	1.16627	1
735.23	Hallux rigidus	musculoskeletal	151	6.21766	0.954592	0.680224	1.33963	0.788092	1.2708	1
727	Other disorders of synovium, tendon, and bursa	musculoskeletal	1490	6.21218	1.00955	0.904855	1.12635	0.864948	1.10771	1
726.4	Calcaneal spur; Exostosis NOS	musculoskeletal	122	6.2204	0.971542	0.655887	1.43911	0.885483	1.20293	1
735.2	Acquired toe deformities	musculoskeletal	548	6.21492	0.995443	0.831098	1.19229	0.96043	1.07239	1
735.21	Hammer toe (acquired)	musculoskeletal	245	6.21492	1.00615	0.766309	1.32106	0.964791	1.08482	1
175	Acquired absence of breast	neoplasms	4230	6.18754	0.767919	0.718033	0.821271	1.3028e-14	1.92956	1.73239
197	Chemotherapy	neoplasms	4145	6.18754	0.772352	0.721856	0.826381	7.00251e-14	1.9125	1.71431
211	Benign neoplasm of other parts of digestive system	neoplasms	1225	6.21218	0.687817	0.60574	0.781015	7.82422e-09	2.2662	1.87955
208	Benign neoplasm of colon	neoplasms	4044	6.18207	0.864073	0.808423	0.923555	1.69807e-05	1.58399	1.38215
198.6	Secondary malignancy of bone	neoplasms	592	6.21766	0.712249	0.594587	0.853195	0.000230176	2.15715	1.62114
165	Cancer within the respiratory system	neoplasms	499	6.21766	0.687024	0.559237	0.844011	0.000350079	2.26985	1.65277
218	Benign neoplasm of uterus	neoplasms	477	6.21492	0.705756	0.581996	0.855832	0.000396303	2.18552	1.61211
218.1	Uterine leiomyoma	neoplasms	460	6.21492	0.71183	0.584867	0.866354	0.000695766	2.15896	1.57624
198	Secondary malignant neoplasm	neoplasms	2047	6.21492	0.854064	0.776285	0.939636	0.00120377	1.61816	1.32572
165.1	Cancer of bronchus; lung	neoplasms	411	6.21766	0.689613	0.548834	0.866501	0.00142299	2.25797	1.57573
227	Benign neoplasm of other endocrine glands and related structures	neoplasms	176	6.21492	0.576568	0.409517	0.811764	0.00160656	2.863	1.76635
198.3	Secondary malignant neoplasm of digestive systems	neoplasms	443	6.21766	0.74085	0.600572	0.913894	0.00509979	2.03694	1.4153
198.5	Secondary malignancy of brain/spine	neoplasms	169	6.2204	0.613468	0.435235	0.864688	0.00526844	2.64353	1.5819
216.1	Screening for malignant neoplasms of the skin	neoplasms	3511	6.18754	0.918374	0.85636	0.984878	0.0169805	1.39998	1.14021
198.2	Secondary malignancy of respiratory organs	neoplasms	549	6.21766	0.799148	0.663271	0.962859	0.0183732	1.81214	1.23873
174	Breast cancer	neoplasms	1129	6.21218	0.864764	0.761374	0.982193	0.0253174	1.58164	1.15399
216	Benign neoplasm of skin	neoplasms	3884	6.18207	0.928733	0.868966	0.99261	0.0293673	1.36418	1.09405
153.2	Colon cancer	neoplasms	543	6.21492	0.814562	0.676559	0.980716	0.0303445	1.75631	1.16126
198.4	Secondary malignant neoplasm of liver	neoplasms	670	6.21766	0.830396	0.701661	0.982751	0.0305865	1.70019	1.15119
174.1	Breast cancer [female]	neoplasms	1127	6.21218	0.869622	0.765628	0.987742	0.0315737	1.56514	1.1245
225	Benign neoplasm of brain and other parts of nervous system	neoplasms	152	6.21766	0.702742	0.494907	0.997856	0.0486137	2.19884	1.04856
200	Myeloproliferative disease	neoplasms	180	6.21766	0.741781	0.53719	1.02429	0.069648	2.03315	1
174.11	Malignant neoplasm of female breast	neoplasms	1313	6.21218	0.899549	0.799819	1.01171	0.0774413	1.464	1
195	Cancer, suspected or other	neoplasms	1318	6.21218	0.902731	0.802945	1.01492	0.0868605	1.45323	1
184.11	Malignant neoplasm of ovary	neoplasms	1150	6.21218	0.901628	0.79552	1.02189	0.105017	1.45697	1
195.1	Malignant neoplasm, other	neoplasms	3611	6.18754	0.943802	0.879691	1.01259	0.107075	1.31072	1
187.1	Malignant neoplasm of unspecified male genital organ	neoplasms	1074	6.21218	0.899362	0.790053	1.02379	0.108648	1.46463	1
159	Malignant neoplasm of other and ill-defined sites within the digestive organs and peritoneum	neoplasms	883	6.21492	0.893869	0.7746	1.0315	0.124667	1.48319	1
180.1	Cervical cancer	neoplasms	1065	6.21218	0.903229	0.793134	1.02861	0.124866	1.45155	1
180	Cervical cancer and dysplasia	neoplasms	1084	6.21218	0.90874	0.799031	1.03351	0.144888	1.43286	1
225.1	Benign neoplasm of brain, cranial nerves, meninges	neoplasms	144	6.21766	0.770216	0.53824	1.10217	0.153317	1.9207	1
153	Colorectal cancer	neoplasms	781	6.21492	0.897722	0.770904	1.0454	0.164972	1.47018	1
187	Cancer of other male genital organs	neoplasms	1072	6.21218	0.914769	0.803678	1.04122	0.177483	1.41232	1
187.2	Malignant neoplasm of testis	neoplasms	1062	6.21218	0.91494	0.803291	1.04211	0.180635	1.41173	1
184.1	Malignant neoplasm of ovary and other uterine adnexa	neoplasms	1156	6.21218	0.918546	0.810891	1.04049	0.181599	1.39939	1
198.1	Secondary malignancy of lymph nodes	neoplasms	1060	6.21492	0.917367	0.804763	1.04573	0.196778	1.40343	1
204	Leukemia	neoplasms	313	6.21492	0.853541	0.66857	1.08969	0.20382	1.61996	1
184	Cancer of other female genital organs	neoplasms	1182	6.21218	0.925585	0.818218	1.04704	0.218972	1.37512	1
189.11	Malignant neoplasm of kidney, except pelvis	neoplasms	171	6.21766	0.819174	0.586427	1.1443	0.242168	1.73984	1
220	Benign neoplasm of ovary	neoplasms	143	6.21766	0.81355	0.568224	1.16479	0.259784	1.75994	1
228	Hemangioma and lymphangioma, any site	neoplasms	206	6.21766	0.84699	0.630901	1.13709	0.269132	1.64248	1
189.1	Cancer of kidney and renal pelvis	neoplasms	175	6.21766	0.836875	0.601791	1.16379	0.289862	1.67754	1
172.11	Melanomas of skin	neoplasms	483	6.21492	0.904803	0.747402	1.09535	0.30492	1.44622	1
172.1	Melanomas of skin, dx or hx	neoplasms	483	6.21492	0.904803	0.747402	1.09535	0.30492	1.44622	1
153.3	Malignant neoplasm of rectum, rectosigmoid junction, and anus	neoplasms	347	6.21766	0.891267	0.710767	1.1176	0.318777	1.49197	1
199	Neoplasm of uncertain behavior	neoplasms	177	6.21766	0.848431	0.611362	1.17743	0.325573	1.63751	1
182	Malignant neoplasm of uterus	neoplasms	180	6.21766	1.17043	0.843008	1.62503	0.347244	1.61706	1
172.3	Carcinoma in situ of skin	neoplasms	187	6.21766	0.865622	0.635246	1.17954	0.360693	1.57872	1
189	Cancer of urinary organs (incl. kidney and bladder)	neoplasms	627	6.21492	0.931727	0.786016	1.10445	0.41508	1.35371	1
151	Cancer of stomach	neoplasms	122	6.2204	0.850282	0.572348	1.26318	0.421921	1.63115	1
214	Lipoma	neoplasms	506	6.21492	1.07816	0.895895	1.2975	0.425764	1.36844	1
150	Cancer of esophagus	neoplasms	151	6.2204	0.886496	0.624183	1.25905	0.500906	1.50808	1
214.1	Lipoma of skin and subcutaneous tissue	neoplasms	222	6.21766	1.08783	0.823855	1.43639	0.552753	1.39693	1
189.2	Cancer of bladder	neoplasms	362	6.21492	0.936671	0.749169	1.1711	0.565921	1.33628	1
202	Cancer of other lymphoid, histiocytic tissue	neoplasms	377	6.21492	0.939378	0.755377	1.1682	0.573949	1.32664	1
158	Neoplasm of unspecified nature of digestive system	neoplasms	187	6.21766	0.915063	0.670583	1.24868	0.575705	1.41131	1
157	Pancreatic cancer	neoplasms	194	6.2204	1.08449	0.798334	1.47322	0.603793	1.3872	1
172.2	Other non-epithelial cancer of skin	neoplasms	2263	6.20123	1.01892	0.933106	1.11262	0.676282	1.15776	1
202.24	Large cell lymphoma	neoplasms	131	6.21766	0.931891	0.640115	1.35666	0.71278	1.35314	1
189.21	Malignant neoplasm of bladder	neoplasms	331	6.21492	0.97237	0.770477	1.22717	0.81346	1.19936	1
202.2	Non-Hodgkins lymphoma	neoplasms	299	6.21492	0.973147	0.762181	1.24251	0.827169	1.19598	1
191	Manlignant and unknown neoplasms of brain and nervous system	neoplasms	135	6.2204	1.03589	0.721956	1.48633	0.84821	1.2287	1
204.4	Multiple myeloma	neoplasms	121	6.21766	0.980806	0.666985	1.44228	0.921531	1.16082	1
185	Cancer of prostate	neoplasms	1869	6.20671	1.00396	0.911719	1.10553	0.935933	1.06702	1
172	Skin cancer	neoplasms	1681	6.20671	0.995827	0.89913	1.10292	0.936043	1.06906	1
324	Other CNS infection and poliomyelitis	neurological	2084	6.20671	0.700844	0.636059	0.772229	6.82434e-13	2.20727	1.91297
350	Abnormal movement	neurological	1138	6.21492	0.632792	0.552016	0.725388	5.11183e-11	2.53792	2.10099
350.2	Abnormality of gait	neurological	818	6.21492	0.579149	0.490188	0.684254	1.37025e-10	2.84682	2.28265
332	Parkinson's disease	neurological	284	6.21492	0.503453	0.382462	0.662719	9.90131e-07	3.38594	2.38526
327	Sleep disorders	neurological	850	6.21492	0.689854	0.589845	0.80682	3.38144e-06	2.25687	1.78419
327.3	Sleep apnea	neurological	679	6.21492	0.671475	0.560912	0.803831	1.43231e-05	2.34286	1.79504
357	Inflammatory and toxic neuropathy	neurological	436	6.21492	0.623889	0.502377	0.774791	1.96675e-05	2.58584	1.90317
342	Hemiplegia	neurological	270	6.21766	0.559177	0.421808	0.741282	5.31563e-05	2.97571	2.03518
345	Epilepsy, recurrent seizures, convulsions	neurological	293	6.21492	0.628614	0.486607	0.812062	0.000380255	2.56026	1.76528
340	Migraine	neurological	653	6.21492	0.768433	0.650414	0.907866	0.00196072	1.92758	1.43582
350.1	Abnormal involuntary movements	neurological	307	6.2204	0.670499	0.519652	0.865135	0.00211172	2.34754	1.58038
339	Other headache syndromes	neurological	836	6.21492	0.794053	0.685103	0.920328	0.00219426	1.83088	1.39327
333	Extrapyramidal disease and abnormal movement disorders	neurological	296	6.21492	0.685752	0.528193	0.890309	0.00462174	2.27572	1.49521
331	Other cerebral degenerations	neurological	233	6.21766	0.669413	0.499995	0.896237	0.00702226	2.35276	1.47519
353	Nerve root and plexus disorders	neurological	309	6.21492	0.724365	0.56283	0.932262	0.0122519	2.1053	1.35183
348	Other conditions of brain	neurological	248	6.21766	0.736707	0.560337	0.96859	0.0286306	2.0539	1.2154
334	Degenerative disease of the spinal cord	neurological	327	6.21492	0.839608	0.661724	1.06531	0.150106	1.66803	1
327.4	Insomnia	neurological	134	6.2204	0.765534	0.527243	1.11152	0.16024	1.9388	1
352	Disorders of other cranial nerves	neurological	227	6.21766	0.820161	0.615666	1.09258	0.175458	1.73634	1
345.3	Convulsions	neurological	293	6.21766	0.843787	0.658556	1.08112	0.179208	1.65354	1
351	Other peripheral nerve disorders	neurological	1047	6.21218	0.918048	0.803985	1.04829	0.206515	1.4011	1
338.1	Acute pain	neurological	145	6.21766	1.17856	0.830966	1.67154	0.356819	1.63729	1
1010	Other tests	other	6647	6.14648	0.855197	0.812167	0.900506	2.87455e-09	1.61428	1.46076
1002	Symptoms concerning nutrition, metabolism, and development	other	1231	6.21218	0.764742	0.67702	0.86383	1.59793e-05	1.94188	1.58482
1019	Other ill-defined and unknown causes of morbidity and mortality	other	1395	6.21218	0.825373	0.735918	0.925702	0.00104175	1.71787	1.37472
1011	Complications of surgical and medical procedures	other	668	6.21492	0.789846	0.667756	0.934258	0.00589231	1.84647	1.34481
1004	Other signs and symptoms involving emotional state	other	158	6.21766	0.682135	0.48087	0.967638	0.0320025	2.2925	1.21936
1001	Foreign body injury	other	121	6.2204	0.721788	0.48913	1.06511	0.100544	2.11621	1
1009	Injury, NOS	other	1066	6.21492	0.898894	0.790602	1.02202	0.10365	1.46621	1
1005	Other symptoms	other	359	6.21766	0.831902	0.660988	1.04701	0.116774	1.69491	1
1015	Effects of other external causes	other	361	6.21492	0.850376	0.678977	1.06504	0.158165	1.63082	1
1100	Family history	other	945	6.21218	0.915548	0.798205	1.05014	0.207373	1.40965	1
496	Chronic airway obstruction	respiratory	1730	6.21218	0.576838	0.515455	0.645531	9.2918e-22	2.8613	2.47141
480	Pneumonia	respiratory	2366	6.20671	0.689533	0.628947	0.755955	2.33042e-15	2.25834	1.97632
480.11	Pneumococcal pneumonia	respiratory	1443	6.21218	0.639586	0.567794	0.720455	1.87626e-13	2.50216	2.12188
519.8	Other diseases of respiratory system, NEC	respiratory	1551	6.21218	0.651851	0.581592	0.730599	1.91879e-13	2.43927	2.07917
519	Other diseases of respiratory system, not elsewhere classified	respiratory	1618	6.21218	0.663566	0.593718	0.741632	4.93341e-13	2.38112	2.03376
480.1	Bacterial pneumonia	respiratory	1514	6.21218	0.652995	0.581593	0.733163	5.45402e-13	2.43351	2.06852
496.2	Chronic bronchitis	respiratory	469	6.21492	0.424313	0.332027	0.54225	7.33307e-12	4.14491	3.09188
496.21	Obstructive chronic bronchitis	respiratory	423	6.21492	0.445763	0.344847	0.576212	6.85898e-10	3.91345	2.86525
509	Respiratory failure, insufficiency, arrest	respiratory	863	6.21492	0.606125	0.515389	0.712835	1.43742e-09	2.68525	2.15461
507	Pleurisy; pleural effusion	respiratory	1509	6.21218	0.729252	0.651014	0.816892	4.9565e-08	2.08479	1.74798
496.1	Emphysema	respiratory	341	6.21492	0.492565	0.378774	0.640542	1.26752e-07	3.47638	2.49718
509.1	Respiratory failure	respiratory	618	6.21492	0.635279	0.526365	0.766729	2.26573e-06	2.52475	1.93417
496.3	Bronchiectasis	respiratory	523	6.21492	0.621427	0.509864	0.7574	2.45008e-06	2.59931	1.97062
509.8	Dependence on respirator [Ventilator] or supplemental oxygen	respiratory	276	6.21492	0.487885	0.357022	0.666715	6.65899e-06	3.51645	2.36579
512.7	Shortness of breath	respiratory	1202	6.21492	0.753622	0.663418	0.85609	1.36901e-05	1.98556	1.61122
512	Other symptoms of respiratory system	respiratory	1680	6.21218	0.793965	0.713955	0.88294	2.06984e-05	1.8312	1.52008
508	Pulmonary collapse; interstitial and compensatory emphysema	respiratory	822	6.21492	0.718281	0.614614	0.839434	3.17027e-05	2.13116	1.66863
495	Asthma	respiratory	2145	6.19849	0.842434	0.768736	0.923197	0.000241754	1.65823	1.38338
509.2	Respiratory insufficiency	respiratory	142	6.2204	0.469803	0.308244	0.716039	0.000442347	3.67845	2.14078
477	Epistaxis or throat hemorrhage	respiratory	369	6.21492	0.663914	0.524964	0.839643	0.000629058	2.37942	1.66791
465	Acute upper respiratory infections of multiple or unspecified sites	respiratory	1285	6.21766	0.82472	0.733236	0.927618	0.00131606	1.72018	1.36806
514	Abnormal findings examination of lungs	respiratory	465	6.21492	0.72785	0.592991	0.893378	0.00237881	2.09065	1.48485
502	Postinflammatory pulmonary fibrosis	respiratory	271	6.21766	0.669568	0.505338	0.887171	0.0052095	2.35201	1.5058
481	Influenza	respiratory	236	6.22313	0.666418	0.500314	0.887669	0.00552686	2.36723	1.50412
474.1	Acute tonsillitis	respiratory	127	6.22587	0.611022	0.415501	0.89855	0.0122927	2.65732	1.46738
483	Acute bronchitis and bronchiolitis	respiratory	151	6.22587	0.635946	0.442179	0.914624	0.014635	2.52124	1.41281
512.8	Cough	respiratory	581	6.21492	0.813656	0.68094	0.972239	0.0232166	1.75956	1.19993
501	Pneumonitis due to inhalation of food or vomitus	respiratory	233	6.2204	0.726763	0.544644	0.96978	0.0301238	2.09521	1.21042
510	Other diseases of lung	respiratory	364	6.21492	0.781576	0.621269	0.983248	0.0353602	1.87743	1.14867
475	Chronic sinusitis	respiratory	526	6.21492	0.827977	0.68902	0.994959	0.0440216	1.70869	1.07643
473	Diseases of the larynx and vocal cords	respiratory	304	6.21766	0.777845	0.607286	0.996308	0.046673	1.89155	1.0647
465.2	Acute pharyngitis	respiratory	336	6.21766	0.80725	0.640771	1.01698	0.0692069	1.78264	1
506	Empyema and pneumothorax	respiratory	233	6.21492	0.77372	0.584698	1.02385	0.0726459	1.90727	1
474	Acute and chronic tonsillitis	respiratory	203	6.22587	0.772276	0.574071	1.03892	0.0876962	1.91279	1
504	Other alveolar and parietoalveolar pneumonopathy	respiratory	128	6.21766	0.735484	0.490594	1.10261	0.136981	2.05893	1
473.4	Voice disturbance	respiratory	133	6.2204	0.758226	0.518283	1.10925	0.153921	1.96736	1
471	Nasal polyps	respiratory	182	6.21766	0.818008	0.599672	1.11584	0.204769	1.744	1
480.2	Viral pneumonia	respiratory	267	6.21766	0.861798	0.657046	1.13036	0.282534	1.59174	1
464	Acute sinusitis	respiratory	255	6.2204	0.866931	0.666544	1.12756	0.286983	1.57427	1
516.1	Hemoptysis	respiratory	189	6.21766	0.861004	0.630585	1.17562	0.346303	1.59444	1
516	Abnormal sputum	respiratory	197	6.21766	0.869835	0.641058	1.18026	0.370467	1.56442	1
476	Allergic rhinitis	respiratory	766	6.21492	0.935181	0.804603	1.08695	0.382455	1.34156	1
479	Other upper respiratory disease	respiratory	366	6.21492	0.926148	0.742988	1.15446	0.494982	1.37317	1
470	Septal Deviations/Turbinate Hypertrophy	respiratory	200	6.21766	0.942148	0.702057	1.26435	0.691309	1.3167	1
472	Chronic pharyngitis and nasopharyngitis	respiratory	253	6.21766	0.986386	0.757363	1.28466	0.919003	1.13209	1
386.9	Dizziness and giddiness (Light-headedness and vertigo)	sense organs	882	6.21492	0.781315	0.675234	0.904062	0.000917528	1.87842	1.44873
389	Hearing loss	sense organs	1952	6.20671	0.849142	0.770482	0.935833	0.000976969	1.63507	1.33925
369	Infection of the eye	sense organs	451	6.2204	0.714055	0.58225	0.875697	0.00121702	2.14933	1.54456
386	Vertiginous syndromes and other disorders of vestibular system	sense organs	1323	6.21492	0.823357	0.731237	0.927081	0.00132432	1.725	1.36993
369.5	Conjunctivitis, infectious	sense organs	388	6.2204	0.722953	0.580542	0.900298	0.00375193	2.11127	1.46147
381	Otitis media and Eustachian tube disorders	sense organs	497	6.21766	0.75839	0.627038	0.917259	0.00437216	1.96672	1.4038
366	Cataract	sense organs	5676	6.1191	0.932738	0.880799	0.98774	0.0172215	1.35016	1.12451
380	Disorders of external ear	sense organs	602	6.22587	0.813207	0.684007	0.966812	0.0191652	1.76117	1.22276
386.3	Labyrinthitis	sense organs	165	6.2204	0.668385	0.474573	0.941348	0.0211165	2.35771	1.31958
381.2	Eustachian tube disorders	sense organs	235	6.21766	0.722233	0.547699	0.952386	0.0211319	2.11432	1.27911
366.2	Senile cataract	sense organs	3311	6.18754	0.921014	0.854158	0.993102	0.0323544	1.39091	1.09058
372	Disorders of conjunctiva	sense organs	194	6.21766	0.711092	0.519249	0.973815	0.0335561	2.16217	1.19306
381.11	Suppurative and unspecified otitis media	sense organs	250	6.2204	0.760571	0.580775	0.996028	0.0467137	1.95815	1.06726
378	Strabismus and other disorders of binocular eye movements	sense organs	186	6.21766	0.724056	0.526391	0.995945	0.0471511	2.10661	1.06801
380.1	Otitis externa	sense organs	454	6.2204	0.845782	0.693315	1.03178	0.0986343	1.64665	1
381.1	Otitis media	sense organs	296	6.2204	0.830656	0.649932	1.06163	0.138293	1.69927	1
368.2	Diplopia and disorders of binocular vision	sense organs	177	6.21766	0.780014	0.561139	1.08426	0.139267	1.88333	1
374.3	Ptosis of eyelid	sense organs	226	6.21492	0.809513	0.604717	1.08367	0.155599	1.77446	1
380.4	Impacted cerumen	sense organs	163	6.22587	0.793445	0.569457	1.10554	0.171583	1.83312	1
364.4	Corneal degenerations	sense organs	239	6.21766	0.82108	0.61709	1.0925	0.176107	1.73307	1
374.1	Ectropion or entropion	sense organs	230	6.21492	1.20586	0.91254	1.59347	0.18805	1.7041	1
365.2	Primary angle-closure glaucoma	sense organs	162	6.21766	1.23721	0.888908	1.72198	0.207003	1.77894	1
368	Visual disturbances	sense organs	808	6.21492	0.908223	0.781576	1.05539	0.208986	1.43461	1
362	Other retinal disorders	sense organs	1403	6.21218	0.930354	0.829506	1.04346	0.2175	1.35852	1
364	Corneal opacity and other disorders of cornea	sense organs	432	6.21492	0.876402	0.710428	1.08115	0.218104	1.54218	1
368.1	Amblyopia	sense organs	169	6.21766	1.20035	0.868391	1.65921	0.268896	1.69075	1
362.31	Separation of retinal layers	sense organs	151	6.21766	0.829367	0.589048	1.16773	0.283845	1.7038	1
374	Other disorders of eyelids	sense organs	649	6.21492	0.915118	0.772416	1.08418	0.305123	1.41113	1
386.2	Peripheral or central vertigo	sense organs	274	6.2204	0.897079	0.691656	1.16351	0.413029	1.47235	1
362.4	Retinal vascular changes and abnomalities	sense organs	217	6.21766	0.890042	0.664813	1.19157	0.433908	1.49611	1
365	Glaucoma	sense organs	1300	6.21218	0.956725	0.850929	1.07568	0.459365	1.26267	1
371.3	Inflammation of eyelids	sense organs	518	6.21766	0.943307	0.784893	1.13369	0.5338	1.31251	1
367.1	Myopia	sense organs	517	6.21492	1.05922	0.882282	1.27165	0.537269	1.30968	1
362.3	Other nondiabetic retinopathy	sense organs	161	6.21766	0.911158	0.655022	1.26745	0.580602	1.42463	1
375.2	Epiphora	sense organs	136	6.21766	0.90903	0.632994	1.30544	0.605495	1.43187	1
375	Disorders of lacrimal system	sense organs	403	6.21492	0.95274	0.770839	1.17757	0.654245	1.27778	1
371	Inflammation of the eye	sense organs	606	6.2204	0.969146	0.817698	1.14864	0.71773	1.21308	1
389.1	Sensorineural hearing loss	sense organs	286	6.21492	1.03949	0.80969	1.3345	0.761266	1.24208	1
367.2	Astigmatism	sense organs	573	6.21492	0.975191	0.813368	1.16921	0.786114	1.18696	1
379.2	Disorders of vitreous body	sense organs	470	6.21492	1.02255	0.842865	1.24055	0.821057	1.17441	1
365.1	Open-angle glaucoma	sense organs	397	6.21492	0.980181	0.79415	1.20979	0.852118	1.16385	1
362.2	Degeneration of macula and posterior pole of retina	sense organs	1035	6.21218	0.987692	0.863591	1.12963	0.856538	1.12479	1
362.29	Macular degeneration (senile) of retina NOS	sense organs	1035	6.21218	0.987692	0.863591	1.12963	0.856538	1.12479	1
389.4	Tinnitus	sense organs	241	6.2204	0.975364	0.743849	1.27894	0.856817	1.18618	1
379	Other disorders of eye	sense organs	772	6.21492	0.990744	0.85087	1.15361	0.904679	1.10645	1
361.1	Retinal detachment with retinal defect	sense organs	237	6.21492	0.985567	0.753346	1.28937	0.915546	1.13654	1
361	Retinal detachments and defects	sense organs	446	6.21492	1.00741	0.827878	1.22587	0.941237	1.0938	1
367	Disorders of refraction and accommodation; blindness and low vision	sense organs	1264	6.21218	0.99984	0.88751	1.12639	0.997907	1.01279	1
781	Symptoms involving nervous and musculoskeletal systems	symptoms	1268	6.21218	0.603729	0.5294	0.688494	5.14592e-14	2.69906	2.2631
798	Malaise and fatigue	symptoms	752	6.21492	0.583422	0.494852	0.687844	1.41537e-10	2.82031	2.26608
770	Myalgia and myositis unspecified	symptoms	435	6.21492	0.496197	0.395608	0.622362	1.33824e-09	3.44579	2.59419
782.3	Edema	symptoms	555	6.21492	0.590392	0.482262	0.722766	3.29905e-07	2.77782	2.11207
789	Nausea and vomiting	symptoms	1703	6.21218	0.76302	0.68668	0.847847	4.93672e-07	1.94858	1.63953
782	Symptoms involving skin and other integumentary tissue	symptoms	624	6.21492	0.629129	0.522009	0.758231	1.13763e-06	2.55749	1.96734
760	Back pain	symptoms	1492	6.21218	0.765817	0.684316	0.857024	3.36127e-06	1.9377	1.60803
785	Abdominal pain	symptoms	2897	6.19849	0.834605	0.771429	0.902954	6.73601e-06	1.68545	1.45248
798.1	Chronic fatigue syndrome	symptoms	120	6.21766	0.373413	0.24285	0.574172	7.20747e-06	4.79783	2.87815
783	Fever of unknown origin	symptoms	704	6.21492	0.701474	0.595467	0.826352	2.21845e-05	2.20447	1.71441
788	Syncope and collapse	symptoms	1291	6.21218	0.82123	0.728619	0.925612	0.00125457	1.73254	1.37503
773	Pain in limb	symptoms	1378	6.22587	0.836629	0.745033	0.939486	0.002569	1.67839	1.32625
764	Sciatica	symptoms	619	6.21492	0.810282	0.681234	0.963776	0.0174624	1.77169	1.23506
790.6	Other abnormal blood chemistry	symptoms	1433	6.21218	0.879857	0.786001	0.984921	0.0261506	1.53049	1.13999
763	Thoracic or lumbosacral neuritis or radiculitis, unspecified	symptoms	574	6.21492	0.846625	0.706661	1.01431	0.0709428	1.64374	1
793	Nonspecific abnormal findings on radiological and other examination of musculoskeletal system	symptoms	204	6.21766	0.766757	0.565813	1.03906	0.086745	1.93406	1
793.2	Nonspecific abnormal findings on radiological and other examination of other intrathoracic organs (echocardiogram, etc)	symptoms	169	6.21766	0.750751	0.538095	1.04745	0.0915763	1.997	1
761	Cervicalgia	symptoms	527	6.2204	0.868226	0.721231	1.04518	0.135426	1.56988	1
766	Neuralgia, neuritis, and radiculitis NOS	symptoms	132	6.2204	0.895856	0.614611	1.3058	0.567277	1.47648	1
790	Nonspecific findings on examination of blood	symptoms	171	6.21766	1.0448	0.754433	1.44693	0.791927	1.26116	1

## Sheet: accelerometer_cutoff_75min
phecode	phenotype	category	num_events	median_follow_up	hazard_ratio	hazard_ratio_lower	hazard_ratio_upper	p	e_value_point	e_value_null
401.1	Essential hypertension	circulatory system	9608	6.07255	0.815465	0.780636	0.851847	5.18928e-20	1.75308	1.62577
401	Hypertension	circulatory system	9603	6.07255	0.815825	0.780973	0.852232	6.35749e-20	1.75179	1.62445
428.1	Congestive heart failure (CHF) NOS	circulatory system	868	6.21492	0.522317	0.45125	0.604575	3.20709e-18	3.23778	2.69417
458	Hypotension	circulatory system	1770	6.21218	0.64653	0.58471	0.714887	1.81263e-17	2.46629	2.14574
411.8	Other chronic ischemic heart disease, unspecified	circulatory system	1804	6.21218	0.657417	0.595162	0.726184	1.41643e-16	2.41142	2.09764
428	Congestive heart failure; nonhypertensive	circulatory system	1033	6.21492	0.584655	0.51237	0.667137	1.57257e-15	2.81272	2.36375
459	Other disorders of circulatory system	circulatory system	3072	6.19576	0.746444	0.691286	0.806004	8.25379e-14	2.01427	1.78715
459.9	Circulatory disease NEC	circulatory system	3053	6.19576	0.746372	0.691056	0.806116	9.6359e-14	2.01457	1.78674
426.3	Bundle branch block	circulatory system	1024	6.21492	0.617649	0.541568	0.704419	6.76122e-13	2.62017	2.19141
426	Cardiac conduction disorders	circulatory system	1909	6.20671	0.704647	0.639704	0.776183	1.28619e-12	2.19041	1.89787
433	Cerebrovascular disease	circulatory system	1665	6.21218	0.695854	0.627597	0.771534	5.81968e-12	2.22963	1.91564
433.3	Cerebral ischemia	circulatory system	708	6.21492	0.578504	0.494154	0.677251	9.9885e-12	2.85085	2.31541
411.2	Myocardial infarction	circulatory system	1562	6.21218	0.690337	0.620221	0.768381	1.19087e-11	2.25466	1.92778
458.9	Hypotension NOS	circulatory system	1097	6.21492	0.647291	0.56952	0.735682	2.73676e-11	2.4624	2.05811
411	Ischemic Heart Disease	circulatory system	3307	6.19576	0.779792	0.723936	0.839956	5.41109e-11	1.88417	1.66682
426.32	Left bundle branch block	circulatory system	484	6.21492	0.539268	0.445181	0.653238	2.73949e-10	3.11306	2.43229
443	Peripheral vascular disease	circulatory system	662	6.21492	0.594933	0.505393	0.700337	4.37613e-10	2.75064	2.20953
394	Rheumatic disease of the heart valves	circulatory system	928	6.21492	0.647982	0.564154	0.744266	8.32435e-10	2.45888	2.02307
428.2	Heart failure NOS	circulatory system	674	6.21492	0.608635	0.517311	0.716081	2.14896e-09	2.67088	2.1406
443.9	Peripheral vascular disease, unspecified	circulatory system	340	6.21766	0.498073	0.395985	0.62648	2.58618e-09	3.43016	2.57177
427	Cardiac dysrhythmias	circulatory system	3466	6.19302	0.802038	0.745494	0.862871	3.3389e-09	1.80157	1.58808
458.1	Orthostatic hypotension	circulatory system	516	6.21492	0.583052	0.484524	0.701614	1.11571e-08	2.82259	2.20384
411.4	Coronary atherosclerosis	circulatory system	2375	6.20671	0.774291	0.709221	0.845332	1.11911e-08	1.90508	1.6482
433.8	Late effects of cerebrovascular disease	circulatory system	171	6.21766	0.410609	0.296741	0.568173	7.80648e-08	4.30511	2.9166
418	Nonspecific chest pain	circulatory system	2636	6.19576	0.803742	0.738368	0.874905	4.47801e-07	1.79536	1.54724
415.2	Chronic pulmonary heart disease	circulatory system	185	6.21766	0.441378	0.320967	0.60696	4.85689e-07	3.95899	2.68046
414	Other forms of chronic heart disease	circulatory system	814	6.21492	0.695357	0.599259	0.806865	1.68527e-06	2.23187	1.78403
420	Carditis	circulatory system	436	6.21492	0.612113	0.499894	0.749524	2.03175e-06	2.65115	2.0019
427.21	Atrial fibrillation	circulatory system	1198	6.21218	0.752901	0.665814	0.851379	6.02815e-06	1.98843	1.62738
427.4	Cardiac arrest and ventricular fibrillation	circulatory system	183	6.2204	0.48887	0.358423	0.666794	6.2096e-06	3.50795	2.36541
447	Other disorders of arteries and arterioles	circulatory system	169	6.21766	0.469808	0.338339	0.652362	6.4738e-06	3.67841	2.4367
440	Atherosclerosis	circulatory system	152	6.21766	0.452095	0.319439	0.63984	7.47205e-06	3.8492	2.50083
426.31	Right bundle branch block	circulatory system	534	6.21492	0.660905	0.550742	0.793102	8.52459e-06	2.39417	1.83439
415	Pulmonary heart disease	circulatory system	849	6.21492	0.718732	0.621084	0.831732	9.29475e-06	2.12923	1.6955
416	Cardiomegaly	circulatory system	832	6.21492	0.720342	0.621605	0.834762	1.29371e-05	2.12236	1.68491
427.2	Atrial fibrillation and flutter	circulatory system	1574	6.21218	0.790303	0.709856	0.879867	1.73454e-05	1.84477	1.53046
411.3	Angina pectoris	circulatory system	1448	6.21218	0.78394	0.700712	0.877053	2.12916e-05	1.86854	1.53997
427.42	Cardiac arrest	circulatory system	255	6.21766	0.569433	0.437244	0.741584	2.93724e-05	2.90847	2.03395
420.2	Pericarditis	circulatory system	313	6.21766	0.603518	0.475396	0.76617	3.35926e-05	2.70028	1.93633
418.1	Precordial pain	circulatory system	690	6.21492	0.709071	0.602441	0.834574	3.55241e-05	2.17098	1.68556
427.7	Tachycardia NOS	circulatory system	483	6.21492	0.667442	0.550112	0.809796	4.15303e-05	2.36227	1.77344
433.21	Cerebral artery occlusion, with cerebral infarction	circulatory system	762	6.21492	0.72996	0.626558	0.850428	5.37213e-05	2.08183	1.63064
433.31	Transient cerebral ischemia	circulatory system	347	6.21492	0.637797	0.50887	0.799389	9.49029e-05	2.51151	1.81125
433.2	Occlusion of cerebral arteries	circulatory system	703	6.21492	0.731738	0.624195	0.85781	0.000117618	2.07443	1.60535
426.2	Atrioventricular [AV] block	circulatory system	748	6.21492	0.745825	0.638775	0.870815	0.000207446	2.01677	1.56109
395	Heart valve disorders	circulatory system	1323	6.21218	0.804079	0.715339	0.903828	0.000257495	1.79414	1.44952
426.91	Cardiac pacemaker in situ	circulatory system	622	6.21492	0.730891	0.616763	0.866137	0.000295728	2.07796	1.57697
426.9	Cardiac pacemaker/device in situ	circulatory system	645	6.21492	0.73751	0.624225	0.871354	0.000345726	2.0506	1.55927
411.9	Other acute and subacute forms of ischemic heart disease	circulatory system	363	6.21492	0.67198	0.537879	0.839514	0.000464817	2.34044	1.66835
455	Hemorrhoids	circulatory system	3444	6.18754	0.87764	0.813756	0.946539	0.000712178	1.53799	1.30076
394.1	Mitral valve stenosis and aortic valve stenosis	circulatory system	240	6.21766	0.631248	0.480598	0.82912	0.000943196	2.54615	1.70467
442.11	Abdominal aortic aneurysm	circulatory system	226	6.21492	0.635849	0.481711	0.839308	0.00139002	2.52175	1.66907
394.7	Disease of tricuspid valve	circulatory system	155	6.21766	0.577831	0.410927	0.812525	0.00161212	2.85507	1.76362
395.1	Nonrheumatic mitral valve disorders	circulatory system	617	6.21492	0.760016	0.640525	0.901797	0.00166448	1.96033	1.4564
427.1	Paroxysmal tachycardia, unspecified	circulatory system	501	6.21492	0.738632	0.610076	0.894279	0.00190105	2.046	1.48181
415.11	Pulmonary embolism and infarction, acute	circulatory system	720	6.21492	0.780221	0.665346	0.914929	0.00225754	1.88255	1.41177
415.1	Acute pulmonary heart disease	circulatory system	696	6.21492	0.777676	0.661448	0.914329	0.00233166	1.89219	1.41382
426.21	First degree AV block	circulatory system	426	6.21492	0.730504	0.594784	0.897194	0.00274947	2.07956	1.47196
441	Vascular insufficiency of intestine	circulatory system	140	6.21766	0.581315	0.40739	0.829494	0.00278486	2.83333	1.70335
442.1	Aortic aneurysm	circulatory system	409	6.21492	0.745499	0.605849	0.917339	0.00551651	2.01808	1.40352
443.1	Raynaud's syndrome	circulatory system	319	6.21492	0.717241	0.563804	0.912436	0.00680737	2.13561	1.42028
442	Other aneurysm	circulatory system	501	6.21492	0.779293	0.645608	0.940659	0.00940226	1.88606	1.32205
433.1	Occlusion and stenosis of precerebral arteries	circulatory system	273	6.21492	0.715358	0.554489	0.9229	0.00995782	2.14371	1.38441
427.9	Palpitations	circulatory system	664	6.21492	0.800786	0.676191	0.948339	0.0100326	1.80614	1.29415
426.24	Atrioventricular block, complete	circulatory system	203	6.21766	0.6807	0.506464	0.914879	0.0107818	2.2992	1.41194
395.6	Heart valve replaced	circulatory system	289	6.21492	0.747849	0.582248	0.960551	0.0228987	2.00862	1.24784
395.2	Nonrheumatic aortic valve disorders	circulatory system	660	6.21492	0.826391	0.700075	0.9755	0.0242558	1.71428	1.18557
427.12	Paroxysmal ventricular tachycardia	circulatory system	168	6.21766	0.697454	0.502211	0.968601	0.0315271	2.22243	1.21536
427.5	Arrhythmia (cardiac) NOS	circulatory system	225	6.21766	0.751376	0.565094	0.999067	0.0492538	1.9945	1.03151
427.11	Paroxysmal supraventricular tachycardia	circulatory system	353	6.21492	0.812162	0.645415	1.02199	0.0759882	1.76492	1
425.1	Primary/intrinsic cardiomyopathies	circulatory system	245	6.21492	0.782208	0.595195	1.02798	0.0780691	1.87505	1
427.6	Premature beats	circulatory system	286	6.21492	0.798043	0.620157	1.02695	0.0795589	1.81619	1
425	Cardiomyopathy	circulatory system	247	6.21492	0.790135	0.601754	1.03749	0.0900542	1.84539	1
446.5	Giant cell arteritis	circulatory system	120	6.21766	0.726057	0.493789	1.06758	0.103629	2.09818	1
446	Polyarteritis nodosa and allied conditions	circulatory system	184	6.21766	0.772022	0.563928	1.0569	0.106396	1.91377	1
427.22	Atrial flutter	circulatory system	275	6.21492	0.812479	0.627601	1.05182	0.114923	1.76378	1
430	Intracranial hemorrhage	circulatory system	303	6.21766	0.826751	0.646412	1.0574	0.129675	1.71301	1
396	Abnormal heart sounds	circulatory system	355	6.21492	0.853201	0.679705	1.07098	0.171083	1.62112	1
454.11	Varicose veins of lower extremity, symptomtic	circulatory system	170	6.21766	0.801854	0.577662	1.11306	0.186897	1.80224	1
454	Varicose veins	circulatory system	678	6.21492	1.11481	0.940085	1.32201	0.211445	1.47257	1
450	Noninfectious disorders of lymphatic channels	circulatory system	208	6.21766	0.835046	0.619061	1.12639	0.237779	1.68391	1
427.3	Other specified cardiac dysrhythmias	circulatory system	809	6.21492	0.916057	0.785962	1.06769	0.261905	1.40791	1
451.2	Phlebitis and thrombophlebitis of lower extremities	circulatory system	530	6.21492	0.897959	0.743367	1.0847	0.264192	1.46938	1
451	Phlebitis and thrombophlebitis	circulatory system	274	6.21766	0.863961	0.665453	1.12168	0.272272	1.58437	1
454.1	Varicose veins of lower extremity	circulatory system	623	6.21492	1.10377	0.924479	1.31784	0.274962	1.44221	1
411.1	Unstable angina (intermediate coronary syndrome)	circulatory system	258	6.21766	0.864429	0.661134	1.13024	0.286879	1.58278	1
426.23	Second degree AV block	circulatory system	140	6.21766	0.845625	0.589251	1.21354	0.362923	1.64719	1
402	Elevated blood pressure reading without diagnosis of hypertension	circulatory system	336	6.21766	0.916938	0.722238	1.16413	0.476425	1.4049	1
427.8	Sinoatrial node dysfunction (Bradycardia)	circulatory system	127	6.21766	1.0643	0.723801	1.56499	0.751393	1.32591	1
430.2	Intracerebral hemorrhage	circulatory system	155	6.2204	1.01664	0.718375	1.43874	0.9258	1.14669	1
707	Chronic ulcer of skin	dermatologic	484	6.21492	0.439406	0.36119	0.534559	1.99512e-16	3.97975	3.14695
707.2	Chronic ulcer of leg or foot	dermatologic	180	6.21766	0.335498	0.239809	0.469369	1.8298e-10	5.41037	3.68248
707.1	Decubitus ulcer	dermatologic	308	6.21766	0.478211	0.374778	0.610189	2.9819e-09	3.60165	2.66204
681.5	Cellulitis and abscess of leg, except foot	dermatologic	728	6.21492	0.719699	0.613969	0.843636	4.96201e-05	2.1251	1.65406
681.6	Cellulitis and abscess of foot, toe	dermatologic	728	6.21492	0.719737	0.614003	0.843677	4.97367e-05	2.12494	1.65392
681.3	Cellulitis and abscess of arm/hand	dermatologic	729	6.21492	0.7239	0.617598	0.848499	6.67902e-05	2.10727	1.63728
709	Diffuse diseases of connective tissue	dermatologic	147	6.21766	0.540945	0.381629	0.766768	0.000556528	3.10112	1.93401
686	Other local infections of skin and subcutaneous tissue	dermatologic	510	6.2204	0.737926	0.609526	0.893374	0.00183336	2.04889	1.48486
703	Diseases of nail, NOS	dermatologic	222	6.2204	0.651748	0.489809	0.867225	0.00330924	2.43979	1.57327
701	Other hypertrophic and atrophic conditions of skin	dermatologic	722	6.21492	0.786917	0.669945	0.924313	0.00351689	1.85739	1.37953
696.4	Psoriasis	dermatologic	422	6.21492	0.741791	0.602001	0.914043	0.00505368	2.03311	1.4148
696	Psoriasis and related disorders	dermatologic	432	6.21492	0.756891	0.615495	0.93077	0.00829195	1.97262	1.35707
689	Disorder of skin and subcutaneous tissue NOS	dermatologic	1934	6.21218	0.878422	0.79485	0.970782	0.0110438	1.53534	1.20617
686.1	Carbuncle and furuncle	dermatologic	340	6.21766	0.760099	0.600479	0.96215	0.022561	1.96	1.24154
696.41	Psoriasis vulgaris	dermatologic	364	6.21492	0.773009	0.617086	0.968329	0.0250937	1.90999	1.21649
698	Pruritus and related conditions	dermatologic	257	6.2204	0.738261	0.564127	0.966148	0.0270448	2.04752	1.22548
687	Symptoms affecting skin	dermatologic	946	6.21492	0.852327	0.739379	0.98253	0.0275982	1.62412	1.1523
939	Atopic/contact dermatitis due to other or unspecified	dermatologic	999	6.21492	0.881603	0.767096	1.0132	0.0758651	1.5246	1
701.2	Scar conditions and fibrosis of skin	dermatologic	224	6.21492	0.772574	0.579171	1.03056	0.0792251	1.91165	1
687.2	Localized superficial swelling, mass, or lump	dermatologic	174	6.22587	0.789924	0.568767	1.09707	0.159387	1.84618	1
695.7	Prurigo and Lichen	dermatologic	183	6.21766	1.25567	0.89449	1.7627	0.188297	1.82228	1
687.4	Disturbance of skin sensation	dermatologic	439	6.21492	0.883538	0.715644	1.09082	0.249519	1.51806	1
704	Diseases of hair and hair follicles	dermatologic	206	6.21766	0.848958	0.626685	1.15007	0.290413	1.6357	1
681.1	Cellulitis and abscess of fingers/toes	dermatologic	148	6.2204	0.84736	0.591649	1.21359	0.366144	1.6412	1
705.8	Hyperhidrosis	dermatologic	124	6.21766	0.845774	0.572363	1.24979	0.400482	1.64667	1
681	Superficial cellulitis and abscess	dermatologic	523	6.21766	0.927684	0.765714	1.12391	0.443237	1.36783	1
947	Urticaria	dermatologic	170	6.2204	0.883578	0.631794	1.2357	0.469518	1.51793	1
695	Erythematous conditions	dermatologic	606	6.21492	1.06562	0.88856	1.27797	0.492993	1.33006	1
695.3	Rosacea	dermatologic	215	6.21766	0.900233	0.665204	1.2183	0.495969	1.46169	1
694	Dyschromia and Vitiligo	dermatologic	226	6.21766	1.1094	0.821283	1.4986	0.498606	1.45778	1
687.1	Rash and other nonspecific skin eruption	dermatologic	302	6.21492	0.941519	0.731576	1.21171	0.639685	1.31896	1
701.3	Circumscribed scleroderma	dermatologic	130	6.21766	0.916023	0.624615	1.34338	0.653448	1.40803	1
702.1	Actinic keratosis	dermatologic	961	6.21492	1.03079	0.892927	1.18993	0.678922	1.20893	1
702	Degenerative skin conditions and other dermatoses	dermatologic	1390	6.21492	1.01762	0.903115	1.14665	0.774268	1.15153	1
706.2	Sebaceous cyst	dermatologic	645	6.21492	1.01988	0.8542	1.2177	0.827695	1.16228	1
702.2	Seborrheic keratosis	dermatologic	512	6.21492	1.01931	0.836551	1.24199	0.849556	1.15959	1
694.2	Other dyschromia	dermatologic	184	6.21766	1.03211	0.741399	1.4368	0.851479	1.21415	1
690.1	Seborrheic dermatitis	dermatologic	652	6.21492	0.989806	0.831223	1.17864	0.908438	1.1123	1
690	Erythematosquamous dermatosis	dermatologic	653	6.21492	0.992893	0.833882	1.18222	0.936159	1.09207	1
706	Diseases of sebaceous glands	dermatologic	663	6.21492	0.996895	0.837292	1.18692	0.972134	1.05901	1
574.1	Cholelithiasis	digestive	1352	6.21218	0.61357	0.546471	0.688907	1.37889e-16	2.64295	2.2612
574	Cholelithiasis and cholecystitis	digestive	1585	6.20671	0.642456	0.577252	0.715025	5.35161e-16	2.48725	2.14514
530	Diseases of esophagus	digestive	5194	6.14511	0.785749	0.740026	0.834298	3.2075e-15	1.86175	1.68653
530.1	Esophagitis, GERD and related diseases	digestive	4920	6.17385	0.781026	0.734419	0.83059	3.46826e-15	1.87951	1.69951
530.11	GERD	digestive	3747	6.18754	0.775193	0.722572	0.831646	1.24757e-12	1.90164	1.69581
573	Other disorders of liver	digestive	1380	6.21218	0.667589	0.595382	0.748553	4.5564e-12	2.36156	2.0058
563	Constipation	digestive	2394	6.20671	0.735219	0.673854	0.802173	4.61215e-12	2.06002	1.80108
562.1	Diverticulosis	digestive	5546	6.1191	0.823307	0.776859	0.872533	5.3042e-11	1.72517	1.55527
550.2	Diaphragmatic hernia	digestive	3429	6.18754	0.793481	0.737296	0.853947	6.67509e-10	1.83299	1.61856
573.7	Abnormal results of function study of liver	digestive	801	6.21492	0.624952	0.538149	0.725756	7.21959e-10	2.58006	2.09944
571	Chronic liver disease and cirrhosis	digestive	1078	6.21492	0.671279	0.589254	0.764722	2.04743e-09	2.3438	1.94195
574.11	Cholelithiasis with acute cholecystitis	digestive	227	6.21492	0.41498	0.31087	0.553957	2.40461e-09	4.25289	3.01082
571.5	Other chronic nonalcoholic liver disease	digestive	956	6.21492	0.656953	0.572089	0.754406	2.62634e-09	2.41372	1.98245
550	Abdominal hernia	digestive	5030	6.16016	0.836153	0.786397	0.889056	1.08498e-08	1.68005	1.49944
532	Dysphagia	digestive	1168	6.21218	0.695423	0.61371	0.788016	1.22996e-08	2.23157	1.85328
564.9	Personal history of diseases of digestive system	digestive	3197	6.19302	0.809946	0.750423	0.874191	6.21727e-08	1.7729	1.54966
564	Functional digestive disorders	digestive	4098	6.18754	0.833206	0.778611	0.89163	1.31124e-07	1.69034	1.49075
574.12	Cholelithiasis with other cholecystitis	digestive	586	6.21492	0.633251	0.530981	0.755219	3.69745e-07	2.53548	1.97923
578	Gastrointestinal hemorrhage	digestive	2147	6.20671	0.806806	0.734134	0.886673	8.29444e-06	1.78424	1.50748
578.9	Hemorrhage of gastrointestinal tract	digestive	1444	6.21218	0.771694	0.688415	0.865046	8.66051e-06	1.91503	1.58068
530.2	Esophageal bleeding (varices/hemorrhage)	digestive	346	6.21492	0.615357	0.490022	0.772749	2.934e-05	2.63294	1.91098
560	Intestinal obstruction without mention of hernia	digestive	738	6.21492	0.71717	0.613034	0.838994	3.28084e-05	2.13592	1.67016
539	Bariatric surgery	digestive	164	6.21766	0.506887	0.364717	0.704475	5.21487e-05	3.35819	2.19117
535	Gastritis and duodenitis	digestive	3477	6.18754	0.863841	0.802276	0.93013	0.000104444	1.58478	1.3593
577	Diseases of pancreas	digestive	434	6.21492	0.67201	0.547788	0.824401	0.000138019	2.3403	1.7213
578.2	Blood in stool	digestive	279	6.21492	0.614026	0.476774	0.790791	0.00015787	2.64039	1.84296
568.1	Peritoneal adhesions (postoperative) (postinfection)	digestive	787	6.21492	0.74531	0.639701	0.868354	0.000162875	2.01885	1.56944
579	Other symptoms involving abdomen and pelvis	digestive	793	6.21492	0.751643	0.645082	0.875807	0.000252197	1.99344	1.54419
575.1	Cholangitis	digestive	171	6.21766	0.558911	0.404457	0.772347	0.000422995	2.97748	1.91252
537	Other disorders of stomach and duodenum	digestive	572	6.21492	0.729759	0.610315	0.872578	0.000551116	2.08267	1.55512
575	Other biliary tract disease	digestive	688	6.21492	0.754043	0.64071	0.887423	0.000680791	1.98389	1.50495
561	Symptoms involving digestive system	digestive	2512	6.19576	0.861228	0.788899	0.940189	0.000843956	1.59368	1.32374
571.51	Cirrhosis of liver without mention of alcohol	digestive	145	6.21766	0.559042	0.39147	0.798345	0.0013801	2.9766	1.81508
574.3	Cholecystitis without cholelithiasis	digestive	304	6.21492	0.675817	0.529217	0.863027	0.00168534	2.32218	1.58755
530.14	Reflux esophagitis	digestive	1169	6.21218	0.817735	0.720646	0.927904	0.00180656	1.74497	1.36707
569	Other disorders of intestine	digestive	855	6.21492	0.79162	0.683272	0.91715	0.00186085	1.83988	1.40417
568	Other disorders of peritoneum	digestive	834	6.21492	0.793383	0.683536	0.920882	0.00233468	1.83335	1.39136
571.8	Liver abscess and sequelae of chronic liver disease	digestive	199	6.21766	0.626974	0.463698	0.847742	0.00242024	2.5691	1.63989
564.1	Irritable Bowel Syndrome	digestive	932	6.21492	0.810285	0.702861	0.934129	0.00374377	1.77168	1.34527
575.7	Other disorders of gallbladder	digestive	210	6.21766	0.648771	0.483481	0.87057	0.00392928	2.45486	1.56192
528	Diseases of the oral soft tissues, excluding lesions specific for gingiva and tongue	digestive	468	6.21492	0.745342	0.610257	0.910328	0.00396632	2.01872	1.42745
531.3	Duodenal ulcer	digestive	251	6.21492	0.679118	0.519254	0.888199	0.00471726	2.30662	1.50233
550.6	Incisional hernia	digestive	169	6.21766	0.626626	0.451764	0.869171	0.00511184	2.57098	1.56667
521.1	Dental caries	digestive	334	6.21492	0.713258	0.563002	0.903614	0.00511491	2.15277	1.45024
531	Peptic ulcer (excl. esophageal)	digestive	802	6.21492	0.806953	0.693174	0.939407	0.00567417	1.78371	1.32654
567	Peritonitis and retroperitoneal infections	digestive	157	6.21766	0.627551	0.448059	0.878948	0.00671598	2.56598	1.53357
560.4	Other intestinal obstruction	digestive	473	6.21492	0.764816	0.628115	0.931268	0.00761369	1.94159	1.35532
555	Inflammatory bowel disease and other gastroenteritis and colitis	digestive	306	6.21492	0.719628	0.562431	0.92076	0.00888442	2.12541	1.39178
561.1	Diarrhea	digestive	142	6.21766	0.622033	0.435505	0.888452	0.00904798	2.59599	1.50147
579.8	Nonspecific abnormal findings in stool contents	digestive	548	6.21492	0.791433	0.657802	0.952211	0.0131779	1.84057	1.27977
521	Diseases of hard tissues of teeth	digestive	320	6.21492	0.736142	0.577631	0.938151	0.0132865	2.05622	1.33101
565	Anal and rectal conditions	digestive	1926	6.20671	0.881295	0.797039	0.974457	0.0137154	1.52564	1.19022
575.2	Obstruction of bile duct	digestive	193	6.2204	0.682191	0.50273	0.925715	0.014066	2.29224	1.37467
560.1	Paralytic ileus	digestive	147	6.21766	0.65563	0.462945	0.928514	0.0174205	2.42031	1.36494
550.4	Umbilical hernia	digestive	447	6.21492	0.783894	0.638439	0.962487	0.020068	1.86871	1.24021
536	Disorders of function of stomach	digestive	653	6.21492	0.818503	0.690597	0.970099	0.0208812	1.74223	1.20907
555.2	Ulcerative colitis	digestive	225	6.21766	0.713175	0.53526	0.950228	0.0209633	2.15313	1.28716
565.1	Anal and rectal polyp	digestive	1256	6.21218	0.865107	0.76427	0.979249	0.0219289	1.58047	1.1683
536.8	Dyspepsia and other specified disorders of function of stomach	digestive	651	6.21492	0.820928	0.692437	0.973262	0.0230845	1.73361	1.19548
574.2	Calculus of bile duct	digestive	294	6.21492	0.75004	0.584212	0.962937	0.0240572	1.99984	1.23842
529	Diseases and other conditions of the tongue	digestive	178	6.21766	0.704414	0.511096	0.970852	0.032299	2.19144	1.20588
530.12	Ulcer of esophagus	digestive	301	6.21492	0.769408	0.600571	0.985708	0.0380936	1.92382	1.13578
550.5	Ventral hernia	digestive	364	6.21492	0.792622	0.632592	0.993137	0.0434024	1.83617	1.09033
530.3	Stricture and stenosis of esophagus	digestive	348	6.21492	0.78878	0.626335	0.993356	0.043735	1.85044	1.08874
559	Ileostomy status	digestive	201	6.21766	0.74808	0.553152	1.0117	0.0595059	2.00769	1
530.5	Disorders of esophageal motility	digestive	122	6.21766	0.691107	0.469449	1.01743	0.0611499	2.25114	1
535.1	Acute gastritis	digestive	172	6.21766	0.739698	0.534378	1.0239	0.0691317	2.04164	1
572	Ascites (non malignant)	digestive	315	6.21766	0.807883	0.633469	1.03032	0.0855677	1.78035	1
555.1	Regional enteritis	digestive	130	6.21766	0.727708	0.497997	1.06338	0.100499	2.09125	1
535.9	Gastritis and duodenitis, NOS	digestive	225	6.21492	0.786839	0.590065	1.04923	0.102541	1.85768	1
525	Other diseases of the teeth and supporting structures	digestive	245	6.21492	0.804328	0.60978	1.06095	0.123263	1.79323	1
577.1	Acute pancreatitis	digestive	216	6.21766	0.79908	0.5966	1.07028	0.132476	1.81239	1
550.1	Inguinal hernia	digestive	1511	6.20671	1.09189	0.969146	1.23018	0.148494	1.40865	1
540.11	Acute appendicitis	digestive	244	6.21492	0.812665	0.612625	1.07802	0.150196	1.76311	1
573.5	Jaundice (not of newborn)	digestive	120	6.21766	0.751265	0.507352	1.11244	0.153307	1.99495	1
578.8	Hemorrhage of rectum and anus	digestive	667	6.21492	0.893547	0.751799	1.06202	0.20154	1.48428	1
540.1	Appendicitis	digestive	271	6.21492	0.839817	0.641426	1.09957	0.204213	1.6673	1
557	Intestinal malabsorption (non-celiac)	digestive	251	6.21492	0.841091	0.636493	1.11146	0.22364	1.66288	1
531.2	Gastric ulcer	digestive	549	6.21492	0.892593	0.742049	1.07368	0.227958	1.4875	1
561.2	Flatulence	digestive	312	6.21492	0.858231	0.669086	1.10085	0.228754	1.60391	1
540	Appendiceal conditions	digestive	298	6.21492	0.864479	0.668205	1.1184	0.267727	1.58261	1
530.13	Barrett's esophagus	digestive	647	6.21492	0.90918	0.766633	1.07823	0.273838	1.43136	1
560.3	Peritoneal or intestinal adhesions	digestive	170	6.21766	0.834138	0.597931	1.16366	0.285668	1.68709	1
558	Noninfectious gastroenteritis	digestive	800	6.21492	0.923244	0.789545	1.07958	0.31703	1.38322	1
535.6	Duodenitis	digestive	788	6.21492	0.928201	0.794085	1.08497	0.349401	1.36603	1
578.1	Hematemesis	digestive	156	6.21766	0.861661	0.609841	1.21746	0.398531	1.5922	1
556	Ulceration of the lower GI tract	digestive	188	6.21766	0.876323	0.635693	1.20804	0.420217	1.54244	1
535.8	Other specified gastritis	digestive	1527	6.20671	0.957305	0.855547	1.07117	0.446675	1.26044	1
523	Gingival and periodontal diseases	digestive	160	6.21766	0.87287	0.614398	1.24008	0.447893	1.55413	1
575.8	Other disorders of biliary tract	digestive	183	6.21766	0.887586	0.646095	1.21934	0.461728	1.5044	1
564.8	Abnormal findings on exam of gastrointestinal tract/ abdominal area	digestive	370	6.21492	0.927069	0.73944	1.16231	0.511599	1.36997	1
556.1	Ulceration of intestine	digestive	141	6.21766	1.13182	0.766779	1.67066	0.533091	1.51809	1
522.5	Periapical abscess	digestive	148	6.2204	0.897846	0.624796	1.29023	0.560231	1.46976	1
530.9	Heartburn	digestive	249	6.21492	1.07178	0.807362	1.42279	0.631533	1.34914	1
522	Diseases of pulp and periapical tissues	digestive	186	6.21766	0.982004	0.707937	1.36217	0.913387	1.15493	1
557.1	Celiac disease	digestive	189	6.21492	1.00441	0.720049	1.40107	0.979328	1.07096	1
276	Disorders of fluid, electrolyte, and acid-base balance	endocrine/metabolic	2363	6.20671	0.626394	0.574323	0.683186	4.37416e-26	2.57224	2.28761
250	Diabetes mellitus	endocrine/metabolic	2509	6.20671	0.661782	0.607848	0.720502	1.77176e-21	2.38986	2.12168
250.2	Type 2 diabetes	endocrine/metabolic	2043	6.20671	0.633485	0.576352	0.696281	2.89136e-21	2.53424	2.2277
276.4	Acid-base balance disorder	endocrine/metabolic	384	6.21492	0.41202	0.329976	0.514462	5.01869e-15	4.28814	3.29821
276.41	Acidosis	endocrine/metabolic	319	6.21766	0.380923	0.297782	0.487277	1.56157e-14	4.69075	3.52171
276.1	Electrolyte imbalance	endocrine/metabolic	1587	6.21218	0.664616	0.597855	0.738832	3.90819e-14	2.37599	2.04518
278	Overweight, obesity and other hyperalimentation	endocrine/metabolic	3058	6.19302	0.742041	0.68634	0.802262	6.68583e-14	2.03209	1.80075
278.1	Obesity	endocrine/metabolic	3058	6.19302	0.743115	0.687325	0.803433	8.89304e-14	2.02773	1.79649
276.5	Hypovolemia	endocrine/metabolic	784	6.21492	0.565633	0.486505	0.657632	1.25534e-13	2.93311	2.41035
275	Disorders of mineral metabolism	endocrine/metabolic	780	6.21492	0.581183	0.499489	0.676238	2.19092e-12	2.83415	2.32019
276.14	Hypopotassemia	endocrine/metabolic	593	6.21492	0.5447	0.457978	0.647843	6.58621e-12	3.07465	2.45959
261	Vitamin deficiency	endocrine/metabolic	1023	6.21218	0.641502	0.561304	0.733159	7.25747e-11	2.49219	2.06854
275.5	Disorders of calcium/phosphorus metabolism	endocrine/metabolic	497	6.21492	0.567866	0.46986	0.686315	4.79271e-09	2.91859	2.27312
261.2	Vitamin B-complex deficiencies	endocrine/metabolic	315	6.21766	0.495375	0.389817	0.629517	9.1825e-09	3.45267	2.55541
250.23	Type 2 diabetes with ophthalmic manifestations	endocrine/metabolic	237	6.21492	0.443914	0.331294	0.594818	5.34233e-08	3.93254	2.75133
272.1	Hyperlipidemia	endocrine/metabolic	5021	6.17385	0.852713	0.802525	0.906039	2.63041e-07	1.6228	1.44203
276.13	Hyperpotassemia	endocrine/metabolic	283	6.21766	0.512838	0.397636	0.661416	2.68376e-07	3.31093	2.39166
272.11	Hypercholesterolemia	endocrine/metabolic	4746	6.17659	0.849756	0.798415	0.904398	3.05176e-07	1.63296	1.44759
272	Disorders of lipoid metabolism	endocrine/metabolic	5056	6.17385	0.856106	0.805871	0.909473	4.76535e-07	1.61117	1.43036
251.1	Hypoglycemia	endocrine/metabolic	209	6.21766	0.467406	0.346259	0.630937	6.73904e-07	3.70083	2.54781
251	Other disorders of pancreatic internal secretion	endocrine/metabolic	225	6.21766	0.485641	0.364111	0.647735	8.86624e-07	3.53592	2.46014
250.7	Diabetic retinopathy	endocrine/metabolic	262	6.21492	0.519631	0.395983	0.681889	2.34086e-06	3.25825	2.29365
261.4	Vitamin D deficiency	endocrine/metabolic	746	6.21492	0.695283	0.594332	0.813382	5.61214e-06	2.2322	1.76054
275.3	Disorders of magnesium metabolism	endocrine/metabolic	268	6.21766	0.551392	0.425176	0.715075	7.1681e-06	3.0283	2.14492
244	Hypothyroidism	endocrine/metabolic	1820	6.20671	0.798358	0.72171	0.883147	1.22579e-05	1.81503	1.51938
244.1	Secondary hypothyroidism	endocrine/metabolic	238	6.21492	0.553031	0.42049	0.72735	2.2631e-05	3.01711	2.09275
276.6	Fluid overload	endocrine/metabolic	247	6.21766	0.555894	0.422876	0.730752	2.57763e-05	2.99772	2.07853
274	Gout and other crystal arthropathies	endocrine/metabolic	876	6.21492	0.760494	0.658415	0.878399	0.000196827	1.95846	1.53542
244.4	Hypothyroidism NOS	endocrine/metabolic	1701	6.20671	0.824204	0.74233	0.915109	0.000292526	1.722	1.41115
250.4	Abnormal glucose	endocrine/metabolic	670	6.21492	0.742054	0.629292	0.875023	0.000388944	2.03204	1.54684
274.1	Gout	endocrine/metabolic	824	6.21492	0.764999	0.659344	0.887585	0.000411626	1.94088	1.5044
260	Protein-calorie malnutrition	endocrine/metabolic	234	6.21766	0.622046	0.472704	0.818572	0.000701132	2.59591	1.74199
275.53	Disorders of phosphorus metabolism	endocrine/metabolic	176	6.21766	0.59986	0.43603	0.825247	0.00168874	2.72158	1.71832
252	Disorders of parathyroid gland	endocrine/metabolic	218	6.21492	0.638927	0.479143	0.851996	0.00228228	2.5056	1.62526
252.1	Hyperparathyroidism	endocrine/metabolic	189	6.21766	0.629728	0.462526	0.857373	0.00331043	2.55428	1.60684
277	Other disorders of metabolism	endocrine/metabolic	483	6.21492	0.755514	0.621537	0.91837	0.00487817	1.97807	1.39999
276.12	Hyposmolality and/or hyponatremia	endocrine/metabolic	815	6.21492	0.811008	0.69884	0.941179	0.00581277	1.76907	1.32018
250.1	Type 1 diabetes	endocrine/metabolic	161	6.21766	0.626911	0.446895	0.879441	0.00685393	2.56944	1.5319
260.6	Anorexia	endocrine/metabolic	182	6.21766	0.655488	0.48003	0.895081	0.00787677	2.42102	1.4791
242	Thyrotoxicosis with or without goiter	endocrine/metabolic	297	6.21492	0.715452	0.558172	0.91705	0.00820219	2.1433	1.40451
270	Disorders of protein plasma/amino-acid transport and metabolism	endocrine/metabolic	182	6.21766	0.691675	0.505833	0.945796	0.0209422	2.24855	1.30347
270.3	Disorders of plasma protein metabolism	endocrine/metabolic	178	6.21766	0.693152	0.505271	0.950897	0.0230805	2.24184	1.28467
255	Disorders of adrenal glands	endocrine/metabolic	129	6.21766	0.658048	0.45174	0.958577	0.0292288	2.40828	1.25553
262	Mineral deficiency NEC	endocrine/metabolic	132	6.21766	0.664505	0.457898	0.964335	0.0314682	2.37653	1.23282
241	Nontoxic nodular goiter	endocrine/metabolic	222	6.21492	0.786779	0.589257	1.05051	0.103976	1.8579	1
250.42	Other abnormal glucose	endocrine/metabolic	199	6.2204	0.78285	0.578435	1.0595	0.112829	1.87264	1
253	Disorders of the pituitary gland and its hypothalamic control	endocrine/metabolic	127	6.21766	0.779831	0.532735	1.14154	0.200869	1.88402	1
585	Renal failure	genitourinary	3294	6.19576	0.67629	0.628229	0.728027	2.49555e-25	2.31995	2.08991
585.1	Acute renal failure	genitourinary	1870	6.21218	0.624055	0.565798	0.688311	4.10047e-21	2.58494	2.26394
585.3	Chronic renal failure [CKD]	genitourinary	1809	6.20671	0.6485	0.586872	0.716599	1.88225e-17	2.45625	2.13837
591	Urinary tract infection	genitourinary	2030	6.20671	0.675136	0.614536	0.741712	2.67958e-16	2.32541	2.03343
585.33	Chronic Kidney Disease, Stage III	genitourinary	1195	6.21218	0.632104	0.55877	0.715063	3.08881e-13	2.54158	2.14498
599	Other symptoms/disorders or the urinary system	genitourinary	2812	6.19576	0.762843	0.703734	0.826917	4.75372e-11	1.94927	1.71242
599.4	Urinary incontinence	genitourinary	556	6.21492	0.601886	0.502438	0.721018	3.59191e-08	2.70975	2.11949
586	Other disorders of the kidney and ureters	genitourinary	786	6.21492	0.657059	0.565076	0.764016	4.81478e-08	2.41319	1.9447
599.2	Retention of urine	genitourinary	1630	6.21218	0.757494	0.681538	0.841915	2.57957e-07	1.97025	1.66002
585.34	Chronic Kidney Disease, Stage IV	genitourinary	123	6.21766	0.405771	0.27302	0.60307	8.14111e-06	4.36419	2.70288
624.9	stress incontinence, female	genitourinary	263	6.21492	0.630679	0.484561	0.820859	0.000608066	2.54919	1.73386
596	Other disorders of bladder	genitourinary	1094	6.21218	0.797179	0.700116	0.907698	0.000621807	1.81936	1.43639
580	Nephritis; nephrosis; renal sclerosis	genitourinary	133	6.21766	0.563991	0.391183	0.81314	0.00215434	2.94386	1.76141
624	Symptoms involving female genital tract	genitourinary	386	6.21492	0.730138	0.586859	0.908398	0.00477328	2.08109	1.43402
627	Menopausal and postmenopausal disorders	genitourinary	846	6.21492	0.805043	0.691806	0.936814	0.0050493	1.79064	1.33577
586.2	Cyst of kidney, acquired	genitourinary	428	6.21492	0.749874	0.61075	0.920691	0.00597507	2.0005	1.39202
590	Pyelonephritis	genitourinary	258	6.21492	0.695335	0.532631	0.907742	0.00754762	2.23196	1.43625
585.31	Renal dialysis	genitourinary	152	6.21766	0.628618	0.445558	0.886889	0.00820569	2.56024	1.50675
618.2	Uterine/Uterovaginal prolapse	genitourinary	388	6.21492	0.752605	0.605935	0.934777	0.0101756	1.98961	1.34298
594	Urinary calculus	genitourinary	586	6.21492	0.793422	0.663528	0.948745	0.0111879	1.83321	1.29265
594.1	Calculus of kidney	genitourinary	385	6.21492	0.755342	0.606717	0.940375	0.0120771	1.97874	1.32307
600	Hyperplasia of prostate	genitourinary	2292	6.20123	0.892318	0.81458	0.977475	0.0142912	1.48843	1.17659
592	Cystitis and urethritis	genitourinary	437	6.21766	0.809732	0.658511	0.995679	0.0453903	1.77367	1.07036
592.1	Cystitis	genitourinary	426	6.21766	0.808761	0.656129	0.996899	0.046694	1.77717	1.05897
586.4	Stricture/obstruction of ureter	genitourinary	160	6.21766	0.71202	0.507759	0.99845	0.0489579	2.15814	1.04099
626	Disorders of menstruation and other abnormal bleeding from female genital tract	genitourinary	235	6.22313	0.756098	0.560195	1.02051	0.0676583	1.97575	1
580.2	Nephrotic syndrome without mention of glomerulonephritis	genitourinary	134	6.21766	0.707208	0.487404	1.02613	0.068134	2.17914	1
626.12	Excessive or frequent menstruation	genitourinary	138	6.2204	0.697276	0.469012	1.03663	0.0747269	2.22323	1
626.1	Irregular menstrual cycle/bleeding	genitourinary	183	6.22313	0.730377	0.516606	1.0326	0.0753438	2.0801	1
613	Other nonmalignant breast conditions	genitourinary	212	6.2204	0.769935	0.571694	1.03692	0.0851995	1.92179	1
614	Inflammatory diseases of female pelvic organs	genitourinary	340	6.21492	0.81661	0.644672	1.03441	0.0930497	1.74899	1
619	Noninflammatory female genital disorders	genitourinary	568	6.21492	0.862646	0.716979	1.03791	0.117424	1.58885	1
595	Hydronephrosis	genitourinary	492	6.21492	0.858729	0.706695	1.04347	0.125537	1.60221	1
603.1	Hydrocele	genitourinary	153	6.21766	0.763636	0.53633	1.08728	0.134701	1.94618	1
619.3	Noninflammatory disorders of cervix	genitourinary	142	6.21766	0.760257	0.52653	1.09774	0.143621	1.95938	1
614.1	Pelvic peritoneal adhesions, female (postoperative) (postinfection)	genitourinary	159	6.21492	0.783612	0.555887	1.10463	0.16394	1.86977	1
599.8	Other symptoms involving urinary system	genitourinary	318	6.21492	0.843789	0.661016	1.0771	0.17267	1.65354	1
615	Endometriosis	genitourinary	132	6.21766	0.768102	0.522569	1.129	0.179418	1.92886	1
618	Genital prolapse	genitourinary	793	6.21492	0.900471	0.772134	1.05014	0.181433	1.46088	1
594.3	Calculus of ureter	genitourinary	217	6.21766	0.834057	0.619779	1.12242	0.231037	1.68737	1
601	Inflammatory diseases of prostate	genitourinary	310	6.21766	0.858836	0.668842	1.1028	0.232907	1.60184	1
627.1	Postmenopausal bleeding	genitourinary	586	6.21492	0.894509	0.743506	1.07618	0.237316	1.48103	1
599.5	Frequency of urination and polyuria	genitourinary	259	6.21492	0.851817	0.651702	1.11338	0.240443	1.62587	1
619.2	Disorders of uterus, NEC	genitourinary	255	6.21492	1.18861	0.890322	1.58684	0.241202	1.6621	1
614.5	Inflammatory disease of cervix, vagina, and vulva	genitourinary	153	6.21766	0.826107	0.581146	1.17432	0.287096	1.71528	1
585.4	Chronic kidney disease, Stage I or II	genitourinary	211	6.21492	0.85657	0.637041	1.15175	0.305466	1.60958	1
603	Other disorders of testis	genitourinary	273	6.21492	0.868929	0.662871	1.13904	0.309012	1.56749	1
618.1	Prolapse of vaginal walls	genitourinary	563	6.21492	0.914332	0.762199	1.09683	0.334766	1.41381	1
627.3	Postmenopausal atrophic vaginitis	genitourinary	293	6.21766	0.886524	0.686635	1.1446	0.355517	1.50798	1
622	Polyp of female genital organs	genitourinary	497	6.21492	0.911295	0.746036	1.11316	0.362892	1.42416	1
596.1	Bladder neck obstruction	genitourinary	172	6.21766	0.869571	0.625108	1.20964	0.406619	1.56531	1
599.3	Dysuria	genitourinary	206	6.21492	1.12878	0.826041	1.54246	0.44704	1.51004	1
608	Other disorders of male genital organs	genitourinary	271	6.21766	0.905093	0.686719	1.19291	0.479044	1.44523	1
594.2	Calculus of lower urinary tract	genitourinary	121	6.21766	0.873552	0.590609	1.29204	0.498444	1.55182	1
604.1	Redundant prepuce and phimosis/BXO	genitourinary	170	6.21766	0.907097	0.647108	1.27154	0.571496	1.43843	1
593	Hematuria	genitourinary	922	6.21492	0.967713	0.837204	1.11857	0.657024	1.21904	1
604	Disorders of penis	genitourinary	177	6.21766	1.07902	0.764142	1.52366	0.665737	1.37103	1
597	Other disorders of urethra and urinary tract	genitourinary	386	6.21492	0.954454	0.763124	1.19375	0.682983	1.27132	1
597.1	Urethral stricture (not specified as infectious)	genitourinary	318	6.21492	1.04709	0.815846	1.34388	0.717793	1.26914	1
605	Erectile dysfunction [ED]	genitourinary	260	6.21492	0.950104	0.718927	1.25562	0.718992	1.28762	1
602	Other disorders of prostate	genitourinary	182	6.21766	0.943816	0.677636	1.31455	0.732302	1.31067	1
628	Ovarian cyst	genitourinary	273	6.21492	1.03598	0.788776	1.36067	0.799377	1.22906	1
622.1	Polyp of corpus uteri	genitourinary	423	6.21492	1.02109	0.819967	1.27153	0.852097	1.16782	1
601.1	Prostatitis	genitourinary	206	6.21766	0.977075	0.712377	1.34013	0.885608	1.17842	1
610	Benign mammary dysplasias	genitourinary	168	6.21766	1.00667	0.708098	1.43114	0.970448	1.08863	1
285	Other anemias	hematopoietic	2053	6.20671	0.718943	0.654377	0.789879	6.28797e-12	2.12833	1.84634
280	Iron deficiency anemias	hematopoietic	1757	6.20671	0.756706	0.683164	0.838165	9.07824e-08	1.97335	1.67304
280.1	Iron deficiency anemias, unspecified or not due to blood loss	hematopoietic	1737	6.20671	0.756747	0.682829	0.838666	1.06689e-07	1.97319	1.6713
287	Purpura and other hemorrhagic conditions	hematopoietic	433	6.21492	0.69073	0.563178	0.84717	0.000381955	2.25287	1.64186
287.3	Thrombocytopenia	hematopoietic	362	6.21492	0.672983	0.538523	0.841016	0.000496756	2.33565	1.66314
281	Other deficiency anemia	hematopoietic	191	6.21766	0.618136	0.454172	0.841293	0.00222191	2.61747	1.66218
288	Diseases of white blood cells	hematopoietic	729	6.21492	0.780638	0.665873	0.915182	0.00226991	1.88098	1.41091
281.1	Megaloblastic anemia	hematopoietic	178	6.21766	0.622969	0.45282	0.857053	0.00364078	2.59086	1.60793
289	Other diseases of blood and blood-forming organs	hematopoietic	793	6.21492	0.805765	0.691487	0.938928	0.00564889	1.78802	1.32825
286	Coagulation defects	hematopoietic	123	6.21766	0.608641	0.41486	0.892937	0.0111163	2.67085	1.48634
289.5	Diseases of spleen	hematopoietic	123	6.21766	0.713106	0.486242	1.04582	0.0835104	2.15343	1
288.1	Decreased white blood cell count	hematopoietic	548	6.21492	0.86667	0.720178	1.04296	0.129842	1.57516	1
288.11	Neutropenia	hematopoietic	548	6.21492	0.86667	0.720178	1.04296	0.129842	1.57516	1
289.4	Lymphadenitis	hematopoietic	457	6.21492	0.871913	0.711757	1.0681	0.185608	1.55737	1
38	Septicemia	infectious diseases	1177	6.21492	0.638208	0.564192	0.721935	9.30533e-13	2.50936	2.11559
41	Bacterial infection NOS	infectious diseases	1473	6.21218	0.717384	0.642078	0.801521	4.35737e-09	2.135	1.80346
112	Candidiasis	infectious diseases	708	6.21492	0.685435	0.584243	0.804153	3.57941e-06	2.27718	1.79387
41.4	E. coli	infectious diseases	572	6.21492	0.659507	0.552302	0.787522	4.24459e-06	2.40106	1.85513
8	Intestinal infection	infectious diseases	446	6.21492	0.671777	0.549405	0.821406	0.000105534	2.34141	1.73191
38.1	Gram negative septicemia	infectious diseases	282	6.21766	0.620126	0.481994	0.797844	0.000201967	2.60647	1.81692
79	Viral infection	infectious diseases	716	6.21492	0.763476	0.650006	0.896754	0.00101119	1.9468	1.47345
80	Postoperative infection	infectious diseases	475	6.21492	0.736003	0.604468	0.89616	0.00227795	2.0568	1.47545
8.5	Bacterial enteritis	infectious diseases	250	6.21766	0.66729	0.509957	0.873165	0.00319257	2.363	1.55313
79.9	Viremia, NOS	infectious diseases	370	6.21492	0.745208	0.594995	0.933344	0.0104503	2.01926	1.34803
8.6	Viral Enteritis	infectious diseases	203	6.21766	0.690044	0.512291	0.929473	0.0146378	2.256	1.3616
41.2	Streptococcus infection	infectious diseases	267	6.21766	0.723414	0.556842	0.939815	0.0153151	2.10932	1.32508
70	Viral hepatitis	infectious diseases	125	6.21766	0.645305	0.4402	0.945976	0.0247968	2.47257	1.30282
41.1	Staphylococcus infections	infectious diseases	346	6.21492	0.771089	0.612469	0.970789	0.0269486	1.91735	1.20615
41.11	Methicillin sensitive Staphylococcus aureus	infectious diseases	235	6.21766	0.754754	0.570805	0.997983	0.0483672	1.98107	1.04702
53	Herpes zoster	infectious diseases	422	6.21492	0.907633	0.732217	1.12507	0.376441	1.43662	1
110	Dermatophytosis / Dermatomycosis	infectious diseases	435	6.22587	0.94374	0.761638	1.16938	0.596533	1.31095	1
110.11	Dermatophytosis of nail	infectious diseases	140	6.22587	0.906335	0.620982	1.32281	0.6102	1.44102	1
110.2	Dermatomycoses	infectious diseases	128	6.21903	0.912926	0.613412	1.35868	0.653388	1.41861	1
110.1	Dermatophytosis	infectious diseases	333	6.22587	1.00395	0.784795	1.2843	0.97498	1.06691	1
977	Personal history of allergy to medicinal agents	injuries & poisonings	1858	6.20671	0.667791	0.605064	0.73702	1.03151e-15	2.36058	2.05261
994	Sepsis and SIRS	injuries & poisonings	1130	6.21492	0.632617	0.557869	0.717381	9.52087e-13	2.53885	2.13502
994.2	Sepsis	injuries & poisonings	1115	6.21492	0.632275	0.5571	0.717594	1.26227e-12	2.54067	2.1341
965	Poisoning by analgesics, antipyretics, and antirheumatics	injuries & poisonings	1387	6.21218	0.680784	0.607171	0.763322	4.52948e-11	2.29881	1.9474
851	Complications of transplants and reattached limbs	injuries & poisonings	2255	6.20397	0.773724	0.706852	0.846923	2.66084e-08	1.90725	1.64271
854	Complications of cardiac/vascular device, implant, and graft	injuries & poisonings	332	6.21492	0.555377	0.439972	0.701052	7.48016e-07	3.00121	2.20634
960	Poisoning by antibiotics	injuries & poisonings	3095	6.19302	0.825298	0.763397	0.892218	1.38662e-06	1.71814	1.48877
965.1	Opiates and related narcotics causing adverse effects in therapeutic use	injuries & poisonings	519	6.21492	0.685792	0.568745	0.826927	7.80666e-05	2.27553	1.71239
800.2	Fracture of unspecified part of femur	injuries & poisonings	132	6.21766	0.488055	0.338429	0.703833	0.00012295	3.51498	2.194
858	Complication of internal orthopedic device	injuries & poisonings	655	6.21492	0.732269	0.619819	0.865121	0.000249042	2.07223	1.58043
850	Hemorrhage or hematoma complicating a procedure	injuries & poisonings	647	6.21492	0.732418	0.619104	0.866472	0.00028201	2.07161	1.57583
800	Fracture of lower limb	injuries & poisonings	704	6.21492	0.744743	0.634119	0.874665	0.000327903	2.02114	1.54805
915	Superficial injury without mention of infection	injuries & poisonings	1089	6.21492	0.808749	0.708968	0.922573	0.00158043	1.77722	1.38554
960.2	Allergy/adverse effect of penicillin	injuries & poisonings	2464	6.19849	0.876293	0.802551	0.956809	0.00323598	1.54254	1.26235
916	Contusion	injuries & poisonings	280	6.21492	0.682994	0.529844	0.880412	0.00324899	2.2885	1.52862
857	Mechanical complication of unspecified genitourinary device, implant, and graft	injuries & poisonings	252	6.21492	0.671255	0.513453	0.877555	0.00355431	2.34391	1.53827
805	Fracture of vertebral column without mention of spinal cord injury	injuries & poisonings	287	6.21492	0.690313	0.536965	0.887456	0.0038341	2.25477	1.50484
800.1	Fracture of neck of femur	injuries & poisonings	332	6.21492	0.712988	0.565375	0.899141	0.00426025	2.15394	1.46538
990	Effects radiation NOS	injuries & poisonings	1348	6.21218	0.849637	0.755362	0.955679	0.00661922	1.63336	1.26666
870.3	Other open wound of head and face	injuries & poisonings	356	6.21492	0.741475	0.591271	0.929836	0.00960238	2.0344	1.36033
859	Complication due to other implant and internal device	injuries & poisonings	307	6.21766	0.754401	0.590141	0.96438	0.0244834	1.98247	1.23264
961	Poisoning by other anti-infectives	injuries & poisonings	197	6.21766	0.750958	0.552905	1.01995	0.0667309	1.99617	1
961.1	Poisoning/allergy of sulfonamides	injuries & poisonings	126	6.21766	0.702638	0.480109	1.02831	0.0693251	2.1993	1
870	Open wounds of head; neck; and trunk	injuries & poisonings	528	6.21492	0.851937	0.705429	1.02887	0.0960477	1.62546	1
907	Injuries to the nervous system	injuries & poisonings	144	6.21766	1.38486	0.937705	2.04525	0.101702	2.11492	1
958	Certain early complications of trauma or procedure	injuries & poisonings	132	6.2204	0.786721	0.541406	1.14319	0.208353	1.85812	1
803.2	Fracture of radius and ulna	injuries & poisonings	770	6.21492	1.10782	0.93894	1.30709	0.224981	1.45344	1
819	Skull and face fracture and other intercranial injury	injuries & poisonings	200	6.21766	0.834215	0.609509	1.14176	0.257626	1.68681	1
871.2	Open wound of finger(s)	injuries & poisonings	240	6.21492	1.18078	0.873999	1.59524	0.278994	1.64279	1
803	Fracture of upper limb	injuries & poisonings	1123	6.21218	1.05463	0.920888	1.2078	0.442015	1.29467	1
803.1	Fracture of humerus	injuries & poisonings	257	6.21766	0.911338	0.695416	1.1943	0.500983	1.42402	1
835	Internal derangement of knee	injuries & poisonings	777	6.21492	1.05417	0.893243	1.2441	0.532486	1.29315	1
830	Dislocation	injuries & poisonings	157	6.21766	0.899948	0.630766	1.28401	0.561	1.46265	1
871	Open wounds of extremities	injuries & poisonings	588	6.21492	1.04888	0.870147	1.26432	0.616601	1.2753	1
804	Fracture of hand or wrist	injuries & poisonings	279	6.21492	1.07229	0.808633	1.4219	0.627873	1.35069	1
949	Allergies, other	injuries & poisonings	133	6.2204	0.911923	0.624279	1.3321	0.633465	1.42203	1
840	Sprains and strains	injuries & poisonings	409	6.21766	0.952577	0.761981	1.19085	0.669718	1.27839	1
802	Fracture of pelvis	injuries & poisonings	178	6.21766	0.940966	0.674227	1.31323	0.720514	1.32095	1
801	Fracture of ankle and foot	injuries & poisonings	137	6.21766	1.07138	0.724986	1.58329	0.729323	1.34793	1
840.3	Joint/ligament sprain	injuries & poisonings	166	6.21766	0.959944	0.677525	1.36009	0.818124	1.25022	1
800.3	Fracture of tibia and fibula	injuries & poisonings	186	6.21766	0.978718	0.706712	1.35542	0.896977	1.1708	1
803.3	Fracture of clavicle or scapula	injuries & poisonings	143	6.21766	1.0129	0.678434	1.51226	0.950012	1.12722	1
296.2	Depression	mental disorders	1935	6.20671	0.639582	0.580239	0.704994	2.34e-19	2.50218	2.18888
296.22	Major depressive disorder	mental disorders	1935	6.20671	0.639591	0.580247	0.705004	2.34568e-19	2.50213	2.18883
296	Mood disorders	mental disorders	1957	6.20671	0.642403	0.583116	0.707719	3.32145e-19	2.48752	2.17689
306	Other mental disorder	mental disorders	6792	6.11636	0.801415	0.760777	0.844223	7.55913e-17	1.80385	1.65204
290.2	Delirium due to conditions classified elsewhere	mental disorders	472	6.21492	0.467876	0.384855	0.568807	2.51443e-14	3.69642	2.9125
300	Anxiety disorders	mental disorders	2061	6.20671	0.694101	0.63155	0.762846	3.51051e-14	2.23754	1.94926
300.1	Anxiety disorder	mental disorders	2087	6.20671	0.708508	0.644912	0.778375	6.90127e-13	2.17344	1.88954
318	Tobacco use disorder	mental disorders	1191	6.21218	0.671814	0.595345	0.758105	1.10632e-10	2.34123	1.96784
292	Neurological disorders	mental disorders	987	6.21492	0.656449	0.57404	0.750687	7.75549e-10	2.41623	1.99725
290	Delirium dementia and amnestic and other cognitive disorders	mental disorders	557	6.21492	0.595665	0.49856	0.711684	1.15649e-08	2.74629	2.1596
292.4	Altered mental status	mental disorders	525	6.21492	0.592188	0.492833	0.711572	2.25184e-08	2.76703	2.16008
293	Symptoms involving head and neck	mental disorders	217	6.21766	0.491273	0.368608	0.654758	1.23862e-06	3.48737	2.42467
292.1	Aphasia/speech disturbance	mental disorders	339	6.21492	0.614177	0.488425	0.772305	3.04049e-05	2.63954	1.91268
290.1	Dementias	mental disorders	364	6.21492	0.642684	0.515986	0.800492	7.93665e-05	2.48607	1.80722
290.13	Senile dementia	mental disorders	212	6.21766	0.626488	0.469444	0.836067	0.00149318	2.57173	1.68035
300.12	Agorophobia, social phobia, and panic disorder	mental disorders	167	6.21766	0.597904	0.429612	0.83212	0.00229094	2.73307	1.69414
317.1	Alcoholism	mental disorders	1664	6.21218	0.867745	0.779584	0.965876	0.00945577	1.57151	1.22658
290.11	Alzheimer's disease	mental disorders	179	6.21766	0.666947	0.488111	0.911305	0.0109873	2.36467	1.42413
317	Alcohol-related disorders	mental disorders	597	6.21492	0.825445	0.691593	0.985203	0.0335778	1.71762	1.13849
292.3	Memory loss	mental disorders	190	6.21492	0.826227	0.604912	1.12851	0.230159	1.71485	1
300.13	Phobia	mental disorders	244	6.21766	0.866688	0.65778	1.14195	0.309281	1.5751	1
740.9	Osteoarthrosis NOS	musculoskeletal	4441	6.18754	0.776978	0.728958	0.828162	9.00775e-15	1.89484	1.70804
714.1	Rheumatoid arthritis	musculoskeletal	498	6.21492	0.576039	0.476466	0.69642	1.22266e-08	2.86634	2.22708
740	Osteoarthrosis	musculoskeletal	6207	6.11636	0.854936	0.809546	0.902871	1.79259e-08	1.61518	1.45276
733	Other disorders of bone and cartilage	musculoskeletal	971	6.21492	0.682108	0.595178	0.781735	3.79533e-08	2.29263	1.87684
714	Rheumatoid arthritis and other inflammatory polyarthropathies	musculoskeletal	584	6.21492	0.611641	0.513231	0.72892	3.95627e-08	2.65382	2.08617
737	Curvature of spine	musculoskeletal	238	6.21492	0.470353	0.357595	0.618667	6.89867e-08	3.67334	2.61453
743.11	Osteoporosis NOS	musculoskeletal	1433	6.21218	0.734511	0.656599	0.821669	6.92387e-08	2.06294	1.73098
737.3	Kyphoscoliosis and scoliosis	musculoskeletal	191	6.21492	0.452838	0.332913	0.615963	4.488e-07	3.84178	2.62955
716.9	Arthropathy NOS	musculoskeletal	1783	6.20671	0.797066	0.720531	0.881731	1.06396e-05	1.81978	1.52417
743	Osteoporosis, osteopenia and pathological fracture	musculoskeletal	282	6.21492	0.57227	0.445704	0.734778	1.20587e-05	2.89026	2.06184
726	Peripheral enthesopathies and allied syndromes	musculoskeletal	1854	6.21218	0.803298	0.726022	0.888799	2.19276e-05	1.79698	1.5003
726.1	Enthesopathy	musculoskeletal	1445	6.21218	0.786544	0.702075	0.881176	3.43842e-05	1.85878	1.52604
715	Other inflammatory spondylopathies	musculoskeletal	338	6.21492	0.617027	0.489921	0.777108	4.08386e-05	2.62363	1.89435
720	Spinal stenosis	musculoskeletal	869	6.21492	0.742795	0.642991	0.858089	5.37023e-05	2.02903	1.60439
740.2	Osteoarthrosis, generalized	musculoskeletal	1348	6.21218	0.787623	0.701087	0.884841	5.81261e-05	1.85475	1.51366
722	Intervertebral disc disorders	musculoskeletal	866	6.21492	0.75534	0.652704	0.874114	0.000166148	1.97875	1.54992
743.2	Pathologic fracture	musculoskeletal	201	6.21766	0.568691	0.422853	0.764826	0.000188941	2.91326	1.94155
720.1	Spinal stenosis of lumbar region	musculoskeletal	626	6.21492	0.741852	0.625936	0.879235	0.000571788	2.03286	1.5326
721.1	Spondylosis without myelopathy	musculoskeletal	541	6.21492	0.738	0.614633	0.886127	0.00113253	2.04859	1.50932
745	Pain in joint	musculoskeletal	1696	6.21218	0.849269	0.76444	0.94351	0.0023424	1.63463	1.31178
722.1	Displacement of intervertebral disc	musculoskeletal	393	6.21492	0.71654	0.576975	0.889865	0.00256426	2.13862	1.49671
721	Spondylosis and allied disorders	musculoskeletal	630	6.21492	0.77976	0.657954	0.924116	0.00409667	1.88429	1.38021
741	Symptoms and disorders of the joints	musculoskeletal	509	6.21492	0.757165	0.62607	0.915711	0.00413424	1.97154	1.4091
722.6	Degeneration of intervertebral disc	musculoskeletal	486	6.21492	0.756416	0.622738	0.918791	0.0048991	1.9745	1.39855
717	Polymyalgia Rheumatica	musculoskeletal	454	6.21492	0.766774	0.629167	0.934477	0.00850138	1.93399	1.34404
736	Other acquired deformities of limbs	musculoskeletal	286	6.21492	0.718516	0.558749	0.923966	0.00998726	2.13015	1.38072
722.9	Other and unspecified disc disorder	musculoskeletal	624	6.21492	0.802758	0.675326	0.954235	0.0127341	1.79895	1.27215
738	Other acquired musculoskeletal deformity	musculoskeletal	416	6.21492	0.779316	0.631939	0.961063	0.0197374	1.88598	1.24584
740.1	Osteoarthritis; localized	musculoskeletal	4655	6.17385	0.929059	0.87189	0.989976	0.0231538	1.36304	1.11126
742.9	Other derangement of joint	musculoskeletal	207	6.21766	0.71183	0.52689	0.961685	0.0267952	2.15896	1.24338
728.7	Fasciitis	musculoskeletal	701	6.21492	1.19492	1.00276	1.42389	0.0465012	1.67752	1.0554
738.4	Acquired spondylolisthesis	musculoskeletal	294	6.21492	0.801128	0.624755	1.02729	0.0805126	1.80489	1
729	Other disorders of soft tissues	musculoskeletal	322	6.21766	0.809382	0.636823	1.0287	0.083864	1.77493	1
728.71	Contracture of palmar fascia [Dupuytren's disease]	musculoskeletal	549	6.21492	1.19114	0.975949	1.45378	0.0853422	1.6683	1
742	Derangement of joint, non-traumatic	musculoskeletal	314	6.21492	0.806752	0.630316	1.03258	0.088123	1.78444	1
741.4	Joint effusions	musculoskeletal	213	6.21766	0.791667	0.589966	1.06233	0.119471	1.83971	1
735	Acquired foot deformities	musculoskeletal	913	6.21218	0.891628	0.7709	1.03126	0.12228	1.49076	1
728	Disorders of muscle, ligament, and fascia	musculoskeletal	820	6.21492	1.11154	0.94701	1.30466	0.195725	1.46366	1
740.11	Osteoarthrosis, localized, primary	musculoskeletal	982	6.21218	0.914784	0.796703	1.05037	0.206548	1.41227	1
727.6	Rupture of tendon, nontraumatic	musculoskeletal	595	6.21492	0.892012	0.745593	1.06719	0.211605	1.48946	1
727.5	Rupture of synovium	musculoskeletal	120	6.21766	1.29507	0.855424	1.96068	0.221719	1.91325	1
736.4	Genu valgum or varum (acquired)	musculoskeletal	145	6.21766	0.842449	0.590862	1.20116	0.343507	1.65817	1
726.3	Bursitis	musculoskeletal	254	6.2204	0.891451	0.674667	1.17789	0.418931	1.49135	1
726.4	Calcaneal spur; Exostosis NOS	musculoskeletal	122	6.2204	0.859306	0.580639	1.27171	0.448365	1.60023	1
740.12	Osteoarthrosis, localized, secondary	musculoskeletal	179	6.21766	0.891317	0.64311	1.23532	0.489618	1.49181	1
735.2	Acquired toe deformities	musculoskeletal	548	6.21492	0.936487	0.776218	1.12985	0.493224	1.33693	1
727.1	Synovitis and tenosynovitis	musculoskeletal	503	6.21492	1.06328	0.871712	1.29695	0.544932	1.32267	1
735.23	Hallux rigidus	musculoskeletal	151	6.21766	1.07654	0.741925	1.56207	0.697789	1.36359	1
727	Other disorders of synovium, tendon, and bursa	musculoskeletal	1490	6.21218	1.02308	0.911514	1.14829	0.69857	1.17672	1
735.3	Hallux valgus (Bunion)	musculoskeletal	532	6.21492	1.0332	0.850588	1.25502	0.74203	1.21842	1
727.4	Ganglion and cyst of synovium, tendon, and bursa	musculoskeletal	315	6.21492	1.03215	0.80021	1.33131	0.807498	1.2143	1
735.21	Hammer toe (acquired)	musculoskeletal	245	6.21492	0.978784	0.739812	1.29495	0.880643	1.17049	1
175	Acquired absence of breast	neoplasms	4230	6.18754	0.778973	0.729305	0.832024	1.08131e-13	1.88727	1.69448
197	Chemotherapy	neoplasms	4145	6.18754	0.795041	0.743928	0.849667	1.33241e-11	1.82723	1.63326
165	Cancer within the respiratory system	neoplasms	499	6.21766	0.629475	0.521508	0.759795	1.42561e-06	2.55563	1.96119
165.1	Cancer of bronchus; lung	neoplasms	411	6.21766	0.607753	0.493744	0.748088	2.62615e-06	2.67592	2.00766
208	Benign neoplasm of colon	neoplasms	4044	6.18207	0.882251	0.823447	0.945254	0.000371195	1.52241	1.30545
211	Benign neoplasm of other parts of digestive system	neoplasms	1225	6.21218	0.809867	0.716208	0.915773	0.000770594	1.77318	1.40888
198.5	Secondary malignancy of brain/spine	neoplasms	169	6.2204	0.590626	0.427663	0.815686	0.00138979	2.77642	1.75229
198	Secondary malignant neoplasm	neoplasms	2047	6.21492	0.857129	0.779558	0.942418	0.00144596	1.60767	1.31572
198.6	Secondary malignancy of bone	neoplasms	592	6.21766	0.765425	0.6426	0.911727	0.00273973	1.93922	1.42269
153.2	Colon cancer	neoplasms	543	6.21492	0.757667	0.631279	0.90936	0.00287887	1.96956	1.43075
227	Benign neoplasm of other endocrine glands and related structures	neoplasms	176	6.21492	0.635803	0.461037	0.876816	0.00575192	2.52199	1.54077
159	Malignant neoplasm of other and ill-defined sites within the digestive organs and peritoneum	neoplasms	883	6.21492	0.823398	0.712405	0.951684	0.00853065	1.72485	1.28174
218.1	Uterine leiomyoma	neoplasms	460	6.21492	0.78675	0.638874	0.968855	0.0239574	1.85801	1.2143
218	Benign neoplasm of uterus	neoplasms	477	6.21492	0.792355	0.645611	0.972455	0.0259299	1.83716	1.199
195.1	Malignant neoplasm, other	neoplasms	3611	6.18754	0.927528	0.862564	0.997384	0.0422876	1.36838	1.05391
198.2	Secondary malignancy of respiratory organs	neoplasms	549	6.21766	0.828341	0.690035	0.994368	0.0433256	1.70741	1.08113
153	Colorectal cancer	neoplasms	781	6.21492	0.855107	0.732759	0.997885	0.0469398	1.61459	1.04821
172.1	Melanomas of skin, dx or hx	neoplasms	483	6.21492	0.827307	0.678302	1.00904	0.0613311	1.71105	1
172.11	Melanomas of skin	neoplasms	483	6.21492	0.827307	0.678302	1.00904	0.0613311	1.71105	1
189.11	Malignant neoplasm of kidney, except pelvis	neoplasms	171	6.21766	0.74164	0.536077	1.02603	0.0711051	2.03372	1
198.4	Secondary malignant neoplasm of liver	neoplasms	670	6.21766	0.860805	0.729472	1.01578	0.0759706	1.59512	1
225	Benign neoplasm of brain and other parts of nervous system	neoplasms	152	6.21766	0.739557	0.522086	1.04761	0.089479	2.04222	1
216.1	Screening for malignant neoplasms of the skin	neoplasms	3511	6.18754	0.934259	0.863678	1.01061	0.0897543	1.34481	1
189.1	Cancer of kidney and renal pelvis	neoplasms	175	6.21766	0.760143	0.551319	1.04806	0.0942269	1.95983	1
174	Breast cancer	neoplasms	1129	6.21218	0.897363	0.788222	1.02162	0.101686	1.47139	1
174.1	Breast cancer [female]	neoplasms	1127	6.21218	0.900699	0.791001	1.02561	0.114489	1.46011	1
174.11	Malignant neoplasm of female breast	neoplasms	1313	6.21218	0.908423	0.805168	1.02492	0.118728	1.43393	1
198.1	Secondary malignancy of lymph nodes	neoplasms	1060	6.21492	0.901255	0.789065	1.0294	0.125321	1.45823	1
198.3	Secondary malignant neoplasm of digestive systems	neoplasms	443	6.21766	0.854607	0.697113	1.04768	0.130598	1.6163	1
216	Benign neoplasm of skin	neoplasms	3884	6.18207	0.946124	0.878172	1.01933	0.145289	1.30227	1
189	Cancer of urinary organs (incl. kidney and bladder)	neoplasms	627	6.21492	0.887943	0.747909	1.0542	0.174707	1.50319	1
150	Cancer of esophagus	neoplasms	151	6.2204	1.28236	0.889297	1.84916	0.182949	1.8841	1
225.1	Benign neoplasm of brain, cranial nerves, meninges	neoplasms	144	6.21766	0.786381	0.549087	1.12622	0.189749	1.85939	1
200	Myeloproliferative disease	neoplasms	180	6.21766	0.810084	0.588834	1.11447	0.195641	1.7724	1
172.2	Other non-epithelial cancer of skin	neoplasms	2263	6.20123	1.05649	0.96243	1.15974	0.248071	1.30078	1
158	Neoplasm of unspecified nature of digestive system	neoplasms	187	6.21766	0.842209	0.615483	1.15245	0.283178	1.65901	1
204.4	Multiple myeloma	neoplasms	121	6.21766	0.812577	0.549594	1.2014	0.298212	1.76343	1
228	Hemangioma and lymphangioma, any site	neoplasms	206	6.21766	0.851274	0.628056	1.15383	0.299373	1.62774	1
199	Neoplasm of uncertain behavior	neoplasms	177	6.21766	0.846245	0.61216	1.16984	0.312266	1.64505	1
195	Cancer, suspected or other	neoplasms	1318	6.21218	0.943669	0.83725	1.06361	0.342243	1.3112	1
204	Leukemia	neoplasms	313	6.21492	0.900475	0.705233	1.14977	0.400503	1.46087	1
180	Cervical cancer and dysplasia	neoplasms	1084	6.21218	0.94691	0.829451	1.081	0.419492	1.2994	1
157	Pancreatic cancer	neoplasms	194	6.2204	1.13332	0.827471	1.55222	0.435467	1.52203	1
153.3	Malignant neoplasm of rectum, rectosigmoid junction, and anus	neoplasms	347	6.21766	0.915337	0.723443	1.15813	0.461153	1.41037	1
214	Lipoma	neoplasms	506	6.21492	0.928598	0.760957	1.13317	0.465853	1.36465	1
189.21	Malignant neoplasm of bladder	neoplasms	331	6.21492	0.93664	0.738731	1.18757	0.588865	1.33639	1
180.1	Cervical cancer	neoplasms	1065	6.21218	0.96513	0.844376	1.10315	0.602758	1.22961	1
187.2	Malignant neoplasm of testis	neoplasms	1062	6.21218	0.968399	0.847131	1.10703	0.63805	1.2162	1
187.1	Malignant neoplasm of unspecified male genital organ	neoplasms	1074	6.21218	0.968937	0.848206	1.10685	0.642099	1.21396	1
202.2	Non-Hodgkins lymphoma	neoplasms	299	6.21492	0.941943	0.730474	1.21463	0.644752	1.31744	1
189.2	Cancer of bladder	neoplasms	362	6.21492	0.950597	0.757412	1.19306	0.662039	1.28579	1
187	Cancer of other male genital organs	neoplasms	1072	6.21218	0.975203	0.853467	1.1143	0.712058	1.1869	1
202	Cancer of other lymphoid, histiocytic tissue	neoplasms	377	6.21492	0.958387	0.763707	1.20269	0.713714	1.25627	1
191	Manlignant and unknown neoplasms of brain and nervous system	neoplasms	135	6.2204	0.938013	0.644348	1.36552	0.738388	1.33151	1
172	Skin cancer	neoplasms	1681	6.20671	1.01402	0.910398	1.12943	0.800164	1.13325	1
151	Cancer of stomach	neoplasms	122	6.2204	1.04856	0.70508	1.55936	0.814849	1.27421	1
182	Malignant neoplasm of uterus	neoplasms	180	6.21766	1.02409	0.742378	1.41272	0.884669	1.18118	1
202.24	Large cell lymphoma	neoplasms	131	6.21766	1.02748	0.700212	1.5077	0.889814	1.1955	1
214.1	Lipoma of skin and subcutaneous tissue	neoplasms	222	6.21766	1.02011	0.74656	1.3939	0.900513	1.16335	1
184.11	Malignant neoplasm of ovary	neoplasms	1150	6.21218	0.992382	0.872152	1.12919	0.907603	1.09563	1
184	Cancer of other female genital organs	neoplasms	1182	6.21218	0.994125	0.875168	1.12925	0.927802	1.08301	1
172.3	Carcinoma in situ of skin	neoplasms	187	6.21766	0.986724	0.718059	1.35591	0.934319	1.13022	1
220	Benign neoplasm of ovary	neoplasms	143	6.21766	0.98546	0.682423	1.42306	0.937728	1.13712	1
185	Cancer of prostate	neoplasms	1869	6.20671	1.00396	0.906	1.1125	0.939907	1.06698	1
184.1	Malignant neoplasm of ovary and other uterine adnexa	neoplasms	1156	6.21218	1.00112	0.879939	1.139	0.986378	1.03468	1
332	Parkinson's disease	neurological	284	6.21492	0.348068	0.271036	0.446994	1.35093e-16	5.19272	3.90082
350.2	Abnormality of gait	neurological	818	6.21492	0.561559	0.484103	0.651408	2.53359e-14	2.95988	2.44151
350	Abnormal movement	neurological	1138	6.21492	0.630382	0.55608	0.714612	5.54576e-13	2.55078	2.14692
324	Other CNS infection and poliomyelitis	neurological	2084	6.20671	0.716056	0.652463	0.785847	1.9411e-12	2.1407	1.86139
357	Inflammatory and toxic neuropathy	neurological	436	6.21492	0.56574	0.461745	0.693155	3.87535e-08	2.93242	2.24183
327.3	Sleep apnea	neurological	679	6.21492	0.665019	0.562995	0.785531	1.5803e-06	2.37403	1.86257
327	Sleep disorders	neurological	850	6.21492	0.699705	0.60342	0.811355	2.27273e-06	2.21235	1.76782
340	Migraine	neurological	653	6.21492	0.668507	0.564632	0.791491	2.95487e-06	2.35713	1.84036
342	Hemiplegia	neurological	270	6.21766	0.543528	0.420886	0.701907	2.97069e-06	3.08287	2.20254
331	Other cerebral degenerations	neurological	233	6.21766	0.540412	0.410466	0.711497	1.15679e-05	3.10491	2.16041
339	Other headache syndromes	neurological	836	6.21492	0.730834	0.629442	0.848559	3.87222e-05	2.07819	1.63707
334	Degenerative disease of the spinal cord	neurological	327	6.21492	0.639008	0.505986	0.807001	0.000169533	2.50517	1.78354
345	Epilepsy, recurrent seizures, convulsions	neurological	293	6.21492	0.639795	0.498911	0.820462	0.000432594	2.50107	1.73526
345.3	Convulsions	neurological	293	6.21766	0.699818	0.544876	0.898819	0.00518365	2.21185	1.46647
333	Extrapyramidal disease and abnormal movement disorders	neurological	296	6.21492	0.722618	0.564633	0.924808	0.00985199	2.11269	1.37781
350.1	Abnormal involuntary movements	neurological	307	6.2204	0.746004	0.585162	0.951056	0.0180307	2.01605	1.28408
348	Other conditions of brain	neurological	248	6.21766	0.758828	0.577552	0.997002	0.0475327	1.96499	1.05793
338.1	Acute pain	neurological	145	6.21766	0.768941	0.537689	1.09965	0.150003	1.92562	1
352	Disorders of other cranial nerves	neurological	227	6.21766	0.888335	0.666017	1.18486	0.420409	1.50187	1
353	Nerve root and plexus disorders	neurological	309	6.21492	0.90482	0.70699	1.15801	0.426865	1.44616	1
327.4	Insomnia	neurological	134	6.2204	0.968511	0.661181	1.41869	0.869511	1.21574	1
351	Other peripheral nerve disorders	neurological	1047	6.21218	0.991797	0.865298	1.13679	0.905818	1.09959	1
1010	Other tests	other	6647	6.14648	0.821308	0.777917	0.867119	1.17382e-12	1.73226	1.57363
1002	Symptoms concerning nutrition, metabolism, and development	other	1231	6.21218	0.75354	0.666996	0.851314	5.46509e-06	1.98589	1.6276
1019	Other ill-defined and unknown causes of morbidity and mortality	other	1395	6.21218	0.770232	0.686356	0.864359	9.08259e-06	1.92064	1.58302
1004	Other signs and symptoms involving emotional state	other	158	6.21766	0.481298	0.344015	0.673366	1.97083e-05	3.5741	2.33383
1005	Other symptoms	other	359	6.21766	0.63396	0.507048	0.792638	6.36219e-05	2.53172	1.83611
1011	Complications of surgical and medical procedures	other	668	6.21492	0.777025	0.658353	0.917088	0.00284941	1.89467	1.40438
1100	Family history	other	945	6.21218	0.865899	0.7506	0.99891	0.0482773	1.57778	1.03414
1001	Foreign body injury	other	121	6.2204	0.72948	0.493351	1.07863	0.113954	2.08383	1
1009	Injury, NOS	other	1066	6.21492	0.911727	0.795652	1.04474	0.183495	1.42269	1
1015	Effects of other external causes	other	361	6.21492	0.866416	0.688736	1.08993	0.220747	1.57602	1
496	Chronic airway obstruction	respiratory	1730	6.21218	0.537513	0.48597	0.594522	1.51637e-33	3.12563	2.75309
519.8	Other diseases of respiratory system, NEC	respiratory	1551	6.21218	0.571851	0.513719	0.636562	1.65092e-24	2.89294	2.51799
519	Other diseases of respiratory system, not elsewhere classified	respiratory	1618	6.21218	0.578762	0.521095	0.642811	1.75323e-24	2.84923	2.48542
480	Pneumonia	respiratory	2366	6.20671	0.647834	0.593988	0.706561	1.06838e-22	2.45964	2.18198
496.2	Chronic bronchitis	respiratory	469	6.21492	0.381153	0.311411	0.466515	8.37692e-21	4.68753	3.70921
480.11	Pneumococcal pneumonia	respiratory	1443	6.21218	0.592207	0.530088	0.661606	1.92946e-20	2.76691	2.39072
480.1	Bacterial pneumonia	respiratory	1514	6.21218	0.602904	0.541052	0.671827	5.08625e-20	2.70384	2.34118
496.21	Obstructive chronic bronchitis	respiratory	423	6.21492	0.382856	0.309326	0.473863	1.10725e-18	4.66386	3.64103
509	Respiratory failure, insufficiency, arrest	respiratory	863	6.21492	0.535769	0.46314	0.619789	4.61013e-17	3.13819	2.60833
496.1	Emphysema	respiratory	341	6.21492	0.424779	0.337661	0.534374	2.64991e-13	4.13964	3.1483
512.7	Shortness of breath	respiratory	1202	6.21492	0.644082	0.569871	0.727956	1.87309e-12	2.47886	2.09021
509.1	Respiratory failure	respiratory	618	6.21492	0.550919	0.46456	0.653331	7.21542e-12	3.03154	2.43182
512	Other symptoms of respiratory system	respiratory	1680	6.21218	0.720867	0.64957	0.799989	7.28721e-10	2.12013	1.80906
509.8	Dependence on respirator [Ventilator] or supplemental oxygen	respiratory	276	6.21492	0.454368	0.34775	0.593675	7.40372e-09	3.82656	2.75813
507	Pleurisy; pleural effusion	respiratory	1509	6.21218	0.736818	0.660604	0.821825	4.19704e-08	2.05344	1.73043
501	Pneumonitis due to inhalation of food or vomitus	respiratory	233	6.2204	0.507569	0.385738	0.667878	1.28306e-06	3.35272	2.36016
496.3	Bronchiectasis	respiratory	523	6.21492	0.636901	0.529864	0.76556	1.54196e-06	2.51621	1.9387
514	Abnormal findings examination of lungs	respiratory	465	6.21492	0.623079	0.512508	0.757504	2.07155e-06	2.59027	1.9702
481	Influenza	respiratory	236	6.22313	0.535992	0.407257	0.705421	8.58723e-06	3.13658	2.18699
509.2	Respiratory insufficiency	respiratory	142	6.2204	0.445421	0.310736	0.638484	1.07209e-05	3.91697	2.50791
508	Pulmonary collapse; interstitial and compensatory emphysema	respiratory	822	6.21492	0.741562	0.639185	0.860336	7.99443e-05	2.03404	1.59672
510	Other diseases of lung	respiratory	364	6.21492	0.648077	0.51951	0.808461	0.000120754	2.4584	1.77826
479	Other upper respiratory disease	respiratory	366	6.21492	0.689861	0.551166	0.863457	0.0011872	2.25683	1.58609
465	Acute upper respiratory infections of multiple or unspecified sites	respiratory	1285	6.21766	0.817067	0.722772	0.923663	0.00124158	1.74736	1.38177
504	Other alveolar and parietoalveolar pneumonopathy	respiratory	128	6.21766	0.541312	0.371774	0.788164	0.00136574	3.09852	1.85273
473	Diseases of the larynx and vocal cords	respiratory	304	6.21766	0.685293	0.536679	0.87506	0.00244501	2.27784	1.54672
495	Asthma	respiratory	2145	6.19849	0.865776	0.787128	0.952282	0.0030149	1.5782	1.2795
512.8	Cough	respiratory	581	6.21492	0.776586	0.649546	0.928473	0.00553321	1.89633	1.36508
502	Postinflammatory pulmonary fibrosis	respiratory	271	6.21766	0.696858	0.539407	0.900269	0.0057102	2.22511	1.46156
506	Empyema and pneumothorax	respiratory	233	6.21492	0.683659	0.517741	0.902747	0.00733295	2.28541	1.45318
473.4	Voice disturbance	respiratory	133	6.2204	0.617077	0.42791	0.889872	0.00974793	2.62335	1.49668
477	Epistaxis or throat hemorrhage	respiratory	369	6.21492	0.752317	0.603125	0.938412	0.0116152	1.99076	1.33009
474	Acute and chronic tonsillitis	respiratory	203	6.22587	0.708181	0.521676	0.961364	0.0269234	2.17487	1.24465
483	Acute bronchitis and bronchiolitis	respiratory	151	6.22587	0.677082	0.479263	0.956551	0.0269717	2.3162	1.26333
472	Chronic pharyngitis and nasopharyngitis	respiratory	253	6.21766	0.748451	0.570506	0.981898	0.0364518	2.00621	1.15546
516.1	Hemoptysis	respiratory	189	6.21766	0.734784	0.538838	1.00199	0.0514835	2.06182	1
480.2	Viral pneumonia	respiratory	267	6.21766	0.780857	0.60063	1.01516	0.0646661	1.88015	1
474.1	Acute tonsillitis	respiratory	127	6.22587	0.701656	0.477028	1.03206	0.0719105	2.20366	1
470	Septal Deviations/Turbinate Hypertrophy	respiratory	200	6.21766	0.75691	0.554284	1.03361	0.0797705	1.97255	1
516	Abnormal sputum	respiratory	197	6.21766	0.767814	0.566228	1.04117	0.0890675	1.92997	1
464	Acute sinusitis	respiratory	255	6.2204	0.793622	0.602748	1.04494	0.0996031	1.83247	1
475	Chronic sinusitis	respiratory	526	6.21492	0.85319	0.703511	1.03471	0.106695	1.62116	1
476	Allergic rhinitis	respiratory	766	6.21492	0.889161	0.755846	1.04599	0.156351	1.49908	1
465.2	Acute pharyngitis	respiratory	336	6.21766	0.841047	0.660806	1.07045	0.159508	1.66303	1
471	Nasal polyps	respiratory	182	6.21766	0.886767	0.637007	1.23445	0.476455	1.50716	1
386.9	Dizziness and giddiness (Light-headedness and vertigo)	sense organs	882	6.21492	0.692719	0.600096	0.799638	5.35428e-07	2.24381	1.81034
386	Vertiginous syndromes and other disorders of vestibular system	sense organs	1323	6.21492	0.750318	0.666925	0.844138	1.76493e-06	1.99873	1.65233
366	Cataract	sense organs	5676	6.1191	0.873936	0.825931	0.924731	2.9436e-06	1.55052	1.37808
389	Hearing loss	sense organs	1952	6.20671	0.799459	0.725614	0.88082	6.00183e-06	1.811	1.52724
362	Other retinal disorders	sense organs	1403	6.21218	0.796646	0.711258	0.892287	8.48913e-05	1.82132	1.48853
362.29	Macular degeneration (senile) of retina NOS	sense organs	1035	6.21218	0.788101	0.691263	0.898505	0.000370986	1.85297	1.46753
362.2	Degeneration of macula and posterior pole of retina	sense organs	1035	6.21218	0.788101	0.691263	0.898505	0.000370986	1.85297	1.46753
366.2	Senile cataract	sense organs	3311	6.18754	0.876198	0.813764	0.943422	0.000458031	1.54286	1.3121
367.2	Astigmatism	sense organs	573	6.21492	0.737453	0.618306	0.87956	0.000705779	2.05083	1.5315
381	Otitis media and Eustachian tube disorders	sense organs	497	6.21766	0.752511	0.619226	0.914484	0.00425325	1.98998	1.41329
364.4	Corneal degenerations	sense organs	239	6.21766	0.69031	0.526093	0.905787	0.00749818	2.25478	1.44288
374.3	Ptosis of eyelid	sense organs	226	6.21492	0.702896	0.530253	0.931748	0.0142241	2.19815	1.35364
386.3	Labyrinthitis	sense organs	165	6.2204	0.687226	0.492617	0.958717	0.0272337	2.26892	1.25499
367	Disorders of refraction and accommodation; blindness and low vision	sense organs	1264	6.21218	0.878758	0.778258	0.992235	0.0369995	1.53421	1.09664
381.2	Eustachian tube disorders	sense organs	235	6.21766	0.742835	0.559563	0.986134	0.0397287	2.02887	1.13347
381.11	Suppurative and unspecified otitis media	sense organs	250	6.2204	0.752977	0.572233	0.99081	0.0427764	1.98813	1.10603
381.1	Otitis media	sense organs	296	6.2204	0.773554	0.600488	0.996499	0.0469103	1.9079	1.06289
364	Corneal opacity and other disorders of cornea	sense organs	432	6.21492	0.822711	0.670662	1.00923	0.0612332	1.72728	1
368.1	Amblyopia	sense organs	169	6.21766	1.35921	0.957694	1.92906	0.0857986	2.05795	1
365	Glaucoma	sense organs	1300	6.21218	0.9039	0.80158	1.01928	0.0992763	1.44927	1
372	Disorders of conjunctiva	sense organs	194	6.21766	0.776855	0.570681	1.05752	0.108584	1.89531	1
369	Infection of the eye	sense organs	451	6.2204	0.84532	0.688289	1.03818	0.109015	1.64824	1
368	Visual disturbances	sense organs	808	6.21492	0.883049	0.757977	1.02876	0.110465	1.51971	1
386.2	Peripheral or central vertigo	sense organs	274	6.2204	0.813739	0.62784	1.05468	0.119322	1.75926	1
374	Other disorders of eyelids	sense organs	649	6.21492	0.877659	0.741693	1.03855	0.128631	1.53793	1
362.4	Retinal vascular changes and abnomalities	sense organs	217	6.21766	0.811955	0.607329	1.08553	0.15971	1.76567	1
389.1	Sensorineural hearing loss	sense organs	286	6.21492	0.84892	0.657299	1.0964	0.209535	1.63583	1
367.1	Myopia	sense organs	517	6.21492	1.13882	0.928536	1.39674	0.212	1.53644	1
378	Strabismus and other disorders of binocular eye movements	sense organs	186	6.21766	0.823303	0.59976	1.13017	0.229009	1.72519	1
369.5	Conjunctivitis, infectious	sense organs	388	6.2204	0.876225	0.70151	1.09445	0.24421	1.54277	1
365.2	Primary angle-closure glaucoma	sense organs	162	6.21766	0.841019	0.600395	1.17808	0.313985	1.66313	1
371.3	Inflammation of eyelids	sense organs	518	6.21766	1.10721	0.906197	1.35281	0.319088	1.45174	1
379	Other disorders of eye	sense organs	772	6.21492	0.931757	0.796687	1.08973	0.376378	1.35361	1
362.31	Separation of retinal layers	sense organs	151	6.21766	0.856017	0.598672	1.22398	0.394134	1.61148	1
375	Disorders of lacrimal system	sense organs	403	6.21492	0.913219	0.735988	1.13313	0.409576	1.41761	1
371	Inflammation of the eye	sense organs	606	6.2204	1.07713	0.895833	1.29511	0.429445	1.36536	1
368.2	Diplopia and disorders of binocular vision	sense organs	177	6.21766	0.888931	0.642388	1.2301	0.477455	1.49986	1
389.4	Tinnitus	sense organs	241	6.2204	0.911092	0.685938	1.21015	0.520279	1.42486	1
379.2	Disorders of vitreous body	sense organs	470	6.21492	0.940409	0.768186	1.15124	0.551635	1.32295	1
362.3	Other nondiabetic retinopathy	sense organs	161	6.21766	0.90965	0.641904	1.28908	0.594462	1.42976	1
365.1	Open-angle glaucoma	sense organs	397	6.21492	0.945508	0.759778	1.17664	0.615546	1.30452	1
374.1	Ectropion or entropion	sense organs	230	6.21492	0.940652	0.70994	1.24634	0.669999	1.32208	1
375.2	Epiphora	sense organs	136	6.21766	0.928391	0.638935	1.34898	0.696721	1.36537	1
380.4	Impacted cerumen	sense organs	163	6.22587	0.951339	0.672325	1.34614	0.778202	1.28303	1
380	Disorders of external ear	sense organs	602	6.22587	0.987878	0.823042	1.18573	0.895819	1.12372	1
380.1	Otitis externa	sense organs	454	6.2204	0.987354	0.799571	1.21924	0.905873	1.1267	1
361.1	Retinal detachment with retinal defect	sense organs	237	6.21492	0.983727	0.728298	1.32874	0.914818	1.14622	1
361	Retinal detachments and defects	sense organs	446	6.21492	1.00103	0.805679	1.24376	0.992557	1.0332	1
781	Symptoms involving nervous and musculoskeletal systems	symptoms	1268	6.21218	0.491041	0.435892	0.553167	1.25878e-31	3.48935	3.01619
798	Malaise and fatigue	symptoms	752	6.21492	0.499298	0.428047	0.58241	9.46602e-19	3.42001	2.82655
770	Myalgia and myositis unspecified	symptoms	435	6.21492	0.486413	0.396552	0.596637	4.65472e-12	3.5292	2.74054
760	Back pain	symptoms	1492	6.21218	0.695416	0.622626	0.776715	1.20072e-10	2.2316	1.89584
798.1	Chronic fatigue syndrome	symptoms	120	6.21766	0.326434	0.222267	0.479419	1.13657e-08	5.57758	3.59083
785	Abdominal pain	symptoms	2897	6.19849	0.797333	0.735372	0.864515	4.08197e-08	1.8188	1.58249
782.3	Edema	symptoms	555	6.21492	0.604376	0.504293	0.724322	4.99169e-08	2.69532	2.10549
788	Syncope and collapse	symptoms	1291	6.21218	0.723644	0.642728	0.814748	8.97582e-08	2.10835	1.75565
782	Symptoms involving skin and other integumentary tissue	symptoms	624	6.21492	0.659063	0.555625	0.781758	1.69717e-06	2.40326	1.87675
783	Fever of unknown origin	symptoms	704	6.21492	0.712048	0.605696	0.837073	3.87622e-05	2.15802	1.67685
789	Nausea and vomiting	symptoms	1703	6.21218	0.862774	0.776753	0.958322	0.00588039	1.58841	1.25652
790.6	Other abnormal blood chemistry	symptoms	1433	6.21218	0.85354	0.761402	0.956828	0.00658433	1.61996	1.26227
793.2	Nonspecific abnormal findings on radiological and other examination of other intrathoracic organs (echocardiogram, etc)	symptoms	169	6.21766	0.657057	0.474205	0.910417	0.011603	2.4132	1.42715
793	Nonspecific abnormal findings on radiological and other examination of musculoskeletal system	symptoms	204	6.21766	0.685453	0.509096	0.922902	0.012823	2.2771	1.3844
761	Cervicalgia	symptoms	527	6.2204	0.79942	0.662258	0.964991	0.0197518	1.81114	1.23017
773	Pain in limb	symptoms	1378	6.22587	0.889376	0.790425	1.00071	0.0514018	1.49836	1
764	Sciatica	symptoms	619	6.21492	0.857839	0.720176	1.02182	0.0857728	1.60524	1
763	Thoracic or lumbosacral neuritis or radiculitis, unspecified	symptoms	574	6.21492	0.854749	0.713462	1.02401	0.0886555	1.61582	1
790	Nonspecific findings on examination of blood	symptoms	171	6.21766	0.864838	0.6213	1.20384	0.38948	1.58139	1
766	Neuralgia, neuritis, and radiculitis NOS	symptoms	132	6.2204	0.906741	0.621501	1.32289	0.611458	1.43964	1

## Sheet: accelerometer_cutoff_300min
phecode	phenotype	category	num_events	median_follow_up	hazard_ratio	hazard_ratio_lower	hazard_ratio_upper	p	e_value_point	e_value_null
401	Hypertension	circulatory system	9603	6.07255	0.812014	0.763915	0.863141	2.32238e-11	1.76546	1.58716
401.1	Essential hypertension	circulatory system	9608	6.07255	0.814171	0.765991	0.865382	3.96137e-11	1.75771	1.57954
459	Other disorders of circulatory system	circulatory system	3072	6.19576	0.687047	0.610844	0.772756	3.90305e-10	2.26975	1.91096
459.9	Circulatory disease NEC	circulatory system	3053	6.19576	0.687325	0.61087	0.773348	4.60667e-10	2.26847	1.90869
411.8	Other chronic ischemic heart disease, unspecified	circulatory system	1804	6.21218	0.698072	0.595223	0.818692	9.87308e-06	2.21966	1.74156
443.9	Peripheral vascular disease, unspecified	circulatory system	340	6.21766	0.37268	0.23027	0.603163	5.86848e-05	4.8085	2.70234
411	Ischemic Heart Disease	circulatory system	3307	6.19576	0.809718	0.728683	0.899765	8.73954e-05	1.77372	1.46327
418	Nonspecific chest pain	circulatory system	2636	6.19576	0.813414	0.727301	0.909724	0.000297849	1.76043	1.42951
433	Cerebrovascular disease	circulatory system	1665	6.21218	0.74935	0.640662	0.876477	0.000307369	2.0026	1.54192
443	Peripheral vascular disease	circulatory system	662	6.21492	0.630269	0.488306	0.813505	0.000392404	2.55138	1.7601
411.4	Coronary atherosclerosis	circulatory system	2375	6.20671	0.806465	0.713083	0.912076	0.000613178	1.78548	1.4215
427.7	Tachycardia NOS	circulatory system	483	6.21492	0.59317	0.438473	0.802444	0.000705331	2.76115	1.80009
458	Hypotension	circulatory system	1770	6.21218	0.778628	0.672055	0.902101	0.000862701	1.88858	1.45537
411.3	Angina pectoris	circulatory system	1448	6.21218	0.760634	0.644788	0.897294	0.00117262	1.95791	1.47162
433.2	Occlusion of cerebral arteries	circulatory system	703	6.21492	0.659228	0.510479	0.851321	0.00140465	2.40244	1.62758
426	Cardiac conduction disorders	circulatory system	1909	6.20671	0.794531	0.687811	0.917811	0.00177592	1.82911	1.40191
458.9	Hypotension NOS	circulatory system	1097	6.21492	0.743589	0.615267	0.898675	0.00217436	2.02581	1.46696
411.2	Myocardial infarction	circulatory system	1562	6.21218	0.783813	0.668972	0.918369	0.002583	1.86902	1.39999
455	Hemorrhoids	circulatory system	3444	6.18754	0.866041	0.78867	0.951002	0.00259408	1.5773	1.28428
415	Pulmonary heart disease	circulatory system	849	6.21492	0.712502	0.568179	0.893485	0.00333326	2.15605	1.48449
426.3	Bundle branch block	circulatory system	1024	6.21492	0.740344	0.604449	0.906793	0.00366593	2.039	1.43947
394	Rheumatic disease of the heart valves	circulatory system	928	6.21492	0.728254	0.585777	0.905387	0.00430705	2.08896	1.44424
427.21	Atrial fibrillation	circulatory system	1198	6.21218	0.768414	0.639662	0.923083	0.00487249	1.92765	1.38378
428.1	Congestive heart failure (CHF) NOS	circulatory system	868	6.21492	0.697265	0.541247	0.898257	0.0052668	2.22328	1.46837
433.21	Cerebral artery occlusion, with cerebral infarction	circulatory system	762	6.21492	0.717374	0.565117	0.910654	0.00635483	2.13504	1.42635
451	Phlebitis and thrombophlebitis	circulatory system	274	6.21766	0.572953	0.379172	0.865768	0.00818587	2.8859	1.57822
415.11	Pulmonary embolism and infarction, acute	circulatory system	720	6.21492	0.744058	0.585389	0.945735	0.0156966	2.02391	1.30369
428	Congestive heart failure; nonhypertensive	circulatory system	1033	6.21492	0.771001	0.62339	0.953564	0.016463	1.91769	1.27468
426.32	Left bundle branch block	circulatory system	484	6.21492	0.688934	0.506198	0.937636	0.017815	2.26108	1.33285
415.2	Chronic pulmonary heart disease	circulatory system	185	6.21766	0.487469	0.26853	0.884913	0.0181835	3.52005	1.51342
442	Other aneurysm	circulatory system	501	6.21492	0.702924	0.522786	0.945133	0.0196213	2.19803	1.30589
442.1	Aortic aneurysm	circulatory system	409	6.21492	0.673383	0.480771	0.94316	0.0214264	2.33375	1.31304
415.1	Acute pulmonary heart disease	circulatory system	696	6.21492	0.751951	0.589676	0.958884	0.0215353	1.99221	1.25434
433.8	Late effects of cerebrovascular disease	circulatory system	171	6.21766	0.542702	0.310636	0.948137	0.0317897	3.08869	1.29489
395	Heart valve disorders	circulatory system	1323	6.21218	0.830049	0.697621	0.987614	0.0356846	1.70141	1.12523
395.1	Nonrheumatic mitral valve disorders	circulatory system	617	6.21492	0.769495	0.600518	0.986021	0.0383357	1.92348	1.13409
433.3	Cerebral ischemia	circulatory system	708	6.21492	0.77857	0.61324	0.988474	0.0398643	1.8888	1.12027
428.2	Heart failure NOS	circulatory system	674	6.21492	0.776	0.601926	1.00041	0.0503753	1.89856	1
426.21	First degree AV block	circulatory system	426	6.21492	0.729138	0.525996	1.01073	0.0579738	2.08526	1
447	Other disorders of arteries and arterioles	circulatory system	169	6.21766	0.583929	0.333659	1.02192	0.0595605	2.81719	1
395.6	Heart valve replaced	circulatory system	289	6.21492	0.686842	0.463359	1.01812	0.0614052	2.27069	1
416	Cardiomegaly	circulatory system	832	6.21492	0.808636	0.645671	1.01273	0.0643468	1.77762	1
440	Atherosclerosis	circulatory system	152	6.21766	0.558639	0.298657	1.04494	0.0683961	2.97929	1
427	Cardiac dysrhythmias	circulatory system	3466	6.19302	0.913867	0.829115	1.00728	0.0697019	1.4154	1
426.31	Right bundle branch block	circulatory system	534	6.21492	0.776433	0.590581	1.02077	0.0698788	1.89692	1
414	Other forms of chronic heart disease	circulatory system	814	6.21492	0.818278	0.656555	1.01984	0.0742396	1.74304	1
458.1	Orthostatic hypotension	circulatory system	516	6.21492	0.777722	0.587527	1.02949	0.0789408	1.89202	1
433.31	Transient cerebral ischemia	circulatory system	347	6.21492	0.742901	0.527899	1.04547	0.0882164	2.0286	1
420.2	Pericarditis	circulatory system	313	6.21766	0.741377	0.523275	1.05038	0.0922898	2.0348	1
427.42	Cardiac arrest	circulatory system	255	6.21766	0.719527	0.477825	1.08349	0.11502	2.12584	1
394.7	Disease of tricuspid valve	circulatory system	155	6.21766	0.64739	0.368873	1.1362	0.129762	2.4619	1
418.1	Precordial pain	circulatory system	690	6.21492	0.850115	0.682689	1.0586	0.14676	1.63172	1
442.11	Abdominal aortic aneurysm	circulatory system	226	6.21492	0.708359	0.443489	1.13142	0.148971	2.17409	1
420	Carditis	circulatory system	436	6.21492	0.804672	0.598691	1.08152	0.149725	1.79198	1
426.2	Atrioventricular [AV] block	circulatory system	748	6.21492	0.864462	0.687689	1.08667	0.212095	1.58267	1
430.2	Intracerebral hemorrhage	circulatory system	155	6.2204	0.742818	0.443292	1.24473	0.258987	2.02894	1
402	Elevated blood pressure reading without diagnosis of hypertension	circulatory system	336	6.21766	0.834871	0.609942	1.14275	0.259813	1.68452	1
396	Abnormal heart sounds	circulatory system	355	6.21492	0.826222	0.590908	1.15524	0.264351	1.71488	1
394.1	Mitral valve stenosis and aortic valve stenosis	circulatory system	240	6.21766	0.78492	0.512909	1.20119	0.264613	1.86486	1
443.1	Raynaud's syndrome	circulatory system	319	6.21492	0.840563	0.617645	1.14394	0.269302	1.66471	1
427.4	Cardiac arrest and ventricular fibrillation	circulatory system	183	6.2204	0.778737	0.492763	1.23068	0.284157	1.88817	1
451.2	Phlebitis and thrombophlebitis of lower extremities	circulatory system	530	6.21492	0.870925	0.675187	1.12341	0.287314	1.56072	1
411.1	Unstable angina (intermediate coronary syndrome)	circulatory system	258	6.21766	0.816143	0.554326	1.20162	0.303308	1.75065	1
427.3	Other specified cardiac dysrhythmias	circulatory system	809	6.21492	0.903858	0.737908	1.10713	0.328733	1.44942	1
411.9	Other acute and subacute forms of ischemic heart disease	circulatory system	363	6.21492	0.860282	0.621619	1.19058	0.363999	1.59691	1
433.1	Occlusion and stenosis of precerebral arteries	circulatory system	273	6.21492	0.85059	0.582276	1.24254	0.402651	1.63009	1
427.1	Paroxysmal tachycardia, unspecified	circulatory system	501	6.21492	0.899519	0.697452	1.16013	0.414638	1.4641	1
446	Polyarteritis nodosa and allied conditions	circulatory system	184	6.21766	0.826359	0.522485	1.30696	0.41483	1.71439	1
446.5	Giant cell arteritis	circulatory system	120	6.21766	0.785499	0.434835	1.41895	0.423588	1.86269	1
454.11	Varicose veins of lower extremity, symptomtic	circulatory system	170	6.21766	1.189	0.77092	1.83381	0.433582	1.66305	1
427.2	Atrial fibrillation and flutter	circulatory system	1574	6.21218	0.942239	0.811149	1.09451	0.436331	1.31637	1
441	Vascular insufficiency of intestine	circulatory system	140	6.21766	0.822045	0.481376	1.4038	0.47294	1.72965	1
427.9	Palpitations	circulatory system	664	6.21492	0.926594	0.748273	1.14741	0.484499	1.37162	1
425.1	Primary/intrinsic cardiomyopathies	circulatory system	245	6.21492	0.891907	0.611071	1.30181	0.553242	1.48981	1
454.1	Varicose veins of lower extremity	circulatory system	623	6.21492	1.06766	0.853198	1.33603	0.567155	1.33643	1
427.5	Arrhythmia (cardiac) NOS	circulatory system	225	6.21766	0.902238	0.613619	1.32661	0.600945	1.4549	1
426.24	Atrioventricular block, complete	circulatory system	203	6.21766	0.899766	0.585078	1.38371	0.630523	1.46327	1
426.23	Second degree AV block	circulatory system	140	6.21766	1.124	0.694993	1.81784	0.633665	1.49734	1
427.11	Paroxysmal supraventricular tachycardia	circulatory system	353	6.21492	0.935407	0.693663	1.2614	0.661594	1.34076	1
430	Intracranial hemorrhage	circulatory system	303	6.21766	0.931332	0.669912	1.29477	0.672149	1.3551	1
427.8	Sinoatrial node dysfunction (Bradycardia)	circulatory system	127	6.21766	1.11472	0.672947	1.84651	0.673195	1.47233	1
426.9	Cardiac pacemaker/device in situ	circulatory system	645	6.21492	0.949766	0.747114	1.20739	0.673823	1.28888	1
427.22	Atrial flutter	circulatory system	275	6.21492	1.06609	0.756354	1.50266	0.714793	1.33152	1
450	Noninfectious disorders of lymphatic channels	circulatory system	208	6.21766	0.925002	0.604695	1.41498	0.719248	1.37714	1
427.12	Paroxysmal ventricular tachycardia	circulatory system	168	6.21766	0.928877	0.599181	1.43999	0.741526	1.36368	1
425	Cardiomyopathy	circulatory system	247	6.21492	0.944751	0.653096	1.36665	0.762868	1.30728	1
427.6	Premature beats	circulatory system	286	6.21492	1.04119	0.742063	1.4609	0.815303	1.24828	1
426.91	Cardiac pacemaker in situ	circulatory system	622	6.21492	0.974164	0.763762	1.24253	0.833006	1.19152	1
454	Varicose veins	circulatory system	678	6.21492	1.01881	0.820161	1.26557	0.866268	1.15724	1
395.2	Nonrheumatic aortic valve disorders	circulatory system	660	6.21492	0.993673	0.778559	1.26822	0.959335	1.08641	1
707	Chronic ulcer of skin	dermatologic	484	6.21492	0.515707	0.361387	0.735926	0.000262189	3.28851	2.05711
695	Erythematous conditions	dermatologic	606	6.21492	0.68227	0.530015	0.878261	0.00300218	2.29187	1.53589
707.1	Decubitus ulcer	dermatologic	308	6.21766	0.550591	0.356885	0.849436	0.00698378	3.03379	1.63405
707.2	Chronic ulcer of leg or foot	dermatologic	180	6.21766	0.431157	0.225233	0.82535	0.0111062	4.06863	1.71795
709	Diffuse diseases of connective tissue	dermatologic	147	6.21766	0.507289	0.283649	0.907256	0.0221312	3.35496	1.4379
686.1	Carbuncle and furuncle	dermatologic	340	6.21766	0.686942	0.493047	0.957087	0.0264751	2.27023	1.26128
681.6	Cellulitis and abscess of foot, toe	dermatologic	728	6.21492	0.777444	0.612124	0.987411	0.0390347	1.89307	1.12638
681.5	Cellulitis and abscess of leg, except foot	dermatologic	728	6.21492	0.777478	0.612151	0.987456	0.0390694	1.89295	1.12613
681.3	Cellulitis and abscess of arm/hand	dermatologic	729	6.21492	0.777833	0.612444	0.987886	0.0394088	1.8916	1.12368
695.3	Rosacea	dermatologic	215	6.21766	0.672132	0.447606	1.00928	0.0554399	2.33972	1
687.1	Rash and other nonspecific skin eruption	dermatologic	302	6.21492	0.709309	0.496131	1.01408	0.0596634	2.16994	1
687	Symptoms affecting skin	dermatologic	946	6.21492	0.87345	0.727143	1.04919	0.148023	1.55217	1
681	Superficial cellulitis and abscess	dermatologic	523	6.21766	0.833221	0.642729	1.08017	0.168308	1.69029	1
939	Atopic/contact dermatitis due to other or unspecified	dermatologic	999	6.21492	0.883402	0.740255	1.05423	0.169297	1.51852	1
696.4	Psoriasis	dermatologic	422	6.21492	0.82095	0.615772	1.09449	0.178753	1.73353	1
694	Dyschromia and Vitiligo	dermatologic	226	6.21766	0.77057	0.521747	1.13806	0.190209	1.91934	1
681.1	Cellulitis and abscess of fingers/toes	dermatologic	148	6.2204	0.714261	0.430259	1.18572	0.19318	2.14844	1
696	Psoriasis and related disorders	dermatologic	432	6.21492	0.829634	0.625132	1.10104	0.195869	1.70286	1
705.8	Hyperhidrosis	dermatologic	124	6.21766	0.728594	0.425054	1.2489	0.249483	2.08754	1
702.1	Actinic keratosis	dermatologic	961	6.21492	1.09693	0.9261	1.29928	0.284111	1.42302	1
689	Disorder of skin and subcutaneous tissue NOS	dermatologic	1934	6.21218	0.936424	0.827133	1.06016	0.299554	1.33715	1
694.2	Other dyschromia	dermatologic	184	6.21766	0.8154	0.535493	1.24161	0.341486	1.75331	1
696.41	Psoriasis vulgaris	dermatologic	364	6.21492	0.86586	0.638138	1.17484	0.354935	1.57791	1
687.2	Localized superficial swelling, mass, or lump	dermatologic	174	6.22587	1.19475	0.805912	1.77119	0.375733	1.67712	1
706.2	Sebaceous cyst	dermatologic	645	6.21492	0.910081	0.732927	1.13005	0.393639	1.4283	1
701.3	Circumscribed scleroderma	dermatologic	130	6.21766	1.21906	0.769542	1.93117	0.398719	1.73583	1
701	Other hypertrophic and atrophic conditions of skin	dermatologic	722	6.21492	1.08499	0.89036	1.32217	0.418691	1.38867	1
690.1	Seborrheic dermatitis	dermatologic	652	6.21492	0.916217	0.740043	1.13433	0.421905	1.40737	1
687.4	Disturbance of skin sensation	dermatologic	439	6.21492	0.900524	0.693091	1.17004	0.432819	1.4607	1
704	Diseases of hair and hair follicles	dermatologic	206	6.21766	1.14353	0.790491	1.65424	0.476487	1.54867	1
690	Erythematosquamous dermatosis	dermatologic	653	6.21492	0.925712	0.748301	1.14518	0.477017	1.37468	1
702.2	Seborrheic keratosis	dermatologic	512	6.21492	0.918556	0.721908	1.16877	0.489467	1.39935	1
706	Diseases of sebaceous glands	dermatologic	663	6.21492	0.928411	0.751065	1.14763	0.492217	1.3653	1
702	Degenerative skin conditions and other dermatoses	dermatologic	1390	6.21492	1.04711	0.908486	1.20689	0.525207	1.26921	1
686	Other local infections of skin and subcutaneous tissue	dermatologic	510	6.2204	0.953116	0.745694	1.21824	0.701364	1.27637	1
695.7	Prurigo and Lichen	dermatologic	183	6.21766	0.92437	0.610052	1.40063	0.710707	1.37933	1
701.2	Scar conditions and fibrosis of skin	dermatologic	224	6.21492	1.05666	0.739269	1.51031	0.762356	1.30134	1
698	Pruritus and related conditions	dermatologic	257	6.2204	0.977873	0.694881	1.37612	0.897861	1.17474	1
947	Urticaria	dermatologic	170	6.2204	1.0048	0.656483	1.53792	0.982419	1.07422	1
703	Diseases of nail, NOS	dermatologic	222	6.2204	1.0001	0.691467	1.44649	0.999579	1.01007	1
530	Diseases of esophagus	digestive	5194	6.14511	0.794834	0.73228	0.862732	4.01097e-08	1.82799	1.58855
530.1	Esophagitis, GERD and related diseases	digestive	4920	6.17385	0.796751	0.732304	0.866871	1.29387e-07	1.82093	1.57448
564	Functional digestive disorders	digestive	4098	6.18754	0.79359	0.723618	0.870329	9.15337e-07	1.83259	1.56274
574	Cholelithiasis and cholecystitis	digestive	1585	6.20671	0.657996	0.55576	0.77904	1.18508e-06	2.40854	1.88702
574.1	Cholelithiasis	digestive	1352	6.21218	0.63711	0.529414	0.766714	1.82698e-06	2.51511	1.93422
562.1	Diverticulosis	digestive	5546	6.1191	0.832049	0.769133	0.900112	4.57893e-06	1.69439	1.4621
564.9	Personal history of diseases of digestive system	digestive	3197	6.19302	0.781762	0.703433	0.868814	4.86414e-06	1.87673	1.56788
573	Other disorders of liver	digestive	1380	6.21218	0.671553	0.565542	0.797434	5.56672e-06	2.34249	1.81842
550	Abdominal hernia	digestive	5030	6.16016	0.829152	0.764548	0.899216	5.99167e-06	1.70456	1.46513
530.11	GERD	digestive	3747	6.18754	0.80141	0.726608	0.883913	9.50282e-06	1.80386	1.51679
550.2	Diaphragmatic hernia	digestive	3429	6.18754	0.802287	0.724109	0.888906	2.53944e-05	1.80066	1.49994
573.7	Abnormal results of function study of liver	digestive	801	6.21492	0.606615	0.479556	0.767337	3.06725e-05	2.68244	1.93181
574.12	Cholelithiasis with other cholecystitis	digestive	586	6.21492	0.553444	0.411623	0.744128	8.98222e-05	3.0143	2.02363
571.5	Other chronic nonalcoholic liver disease	digestive	956	6.21492	0.654282	0.526467	0.813128	0.000130565	2.42705	1.76145
532	Dysphagia	digestive	1168	6.21218	0.713537	0.596832	0.853063	0.000212236	2.15157	1.6216
571	Chronic liver disease and cirrhosis	digestive	1078	6.21492	0.690522	0.564814	0.844209	0.000304136	2.25381	1.65208
563	Constipation	digestive	2394	6.20671	0.827545	0.732017	0.935541	0.00248929	1.71021	1.34028
531	Peptic ulcer (excl. esophageal)	digestive	802	6.21492	0.715209	0.57283	0.892978	0.00308264	2.14435	1.4862
575	Other biliary tract disease	digestive	688	6.21492	0.689143	0.535597	0.886709	0.00379299	2.26012	1.50736
550.4	Umbilical hernia	digestive	447	6.21492	0.638859	0.469956	0.868467	0.00423408	2.50595	1.56906
578	Gastrointestinal hemorrhage	digestive	2147	6.20671	0.839555	0.743714	0.947747	0.00468798	1.66821	1.29633
561	Symptoms involving digestive system	digestive	2512	6.19576	0.852801	0.762843	0.953367	0.00511644	1.62249	1.27542
574.2	Calculus of bile duct	digestive	294	6.21492	0.560607	0.368763	0.852256	0.00676859	2.96619	1.62437
531.2	Gastric ulcer	digestive	549	6.21492	0.698235	0.53027	0.919402	0.0105124	2.21893	1.39645
536	Disorders of function of stomach	digestive	653	6.21492	0.737124	0.583324	0.931475	0.0106338	2.05219	1.3546
536.8	Dyspepsia and other specified disorders of function of stomach	digestive	651	6.21492	0.740641	0.586063	0.935991	0.0119432	2.03779	1.33869
568.1	Peritoneal adhesions (postoperative) (postinfection)	digestive	787	6.21492	0.760609	0.608869	0.950167	0.0159431	1.958	1.28739
564.1	Irritable Bowel Syndrome	digestive	932	6.21492	0.787317	0.648137	0.956382	0.0159829	1.85589	1.26398
574.11	Cholelithiasis with acute cholecystitis	digestive	227	6.21492	0.554561	0.338923	0.907397	0.0189375	3.00672	1.43742
535.1	Acute gastritis	digestive	172	6.21766	0.524675	0.305625	0.900723	0.0193266	3.21997	1.46003
578.9	Hemorrhage of gastrointestinal tract	digestive	1444	6.21218	0.83731	0.721164	0.972162	0.0197786	1.67602	1.20026
530.3	Stricture and stenosis of esophagus	digestive	348	6.21492	0.681545	0.487981	0.951889	0.0244979	2.29525	1.28097
530.12	Ulcer of esophagus	digestive	301	6.21492	0.657229	0.455788	0.947698	0.0245995	2.41235	1.29651
575.8	Other disorders of biliary tract	digestive	183	6.21766	0.570244	0.332209	0.978836	0.0415939	2.90325	1.17024
560	Intestinal obstruction without mention of hernia	digestive	738	6.21492	0.808302	0.650839	1.00386	0.0542175	1.77883	1
535.6	Duodenitis	digestive	788	6.21492	0.81469	0.660427	1.00498	0.0556788	1.75586	1
535	Gastritis and duodenitis	digestive	3477	6.18754	0.911196	0.827793	1.003	0.0575966	1.4245	1
559	Ileostomy status	digestive	201	6.21766	0.647229	0.411136	1.0189	0.0602301	2.46272	1
575.1	Cholangitis	digestive	171	6.21766	0.612265	0.3616	1.03669	0.067874	2.65029	1
568	Other disorders of peritoneum	digestive	834	6.21492	0.822937	0.667141	1.01511	0.0687787	1.72649	1
537	Other disorders of stomach and duodenum	digestive	572	6.21492	0.800043	0.623091	1.02725	0.0802608	1.80886	1
573.5	Jaundice (not of newborn)	digestive	120	6.21766	0.585429	0.318099	1.07742	0.0853677	2.80798	1
550.1	Inguinal hernia	digestive	1511	6.20671	0.890479	0.778209	1.01895	0.0916033	1.49463	1
528	Diseases of the oral soft tissues, excluding lesions specific for gingiva and tongue	digestive	468	6.21492	0.797736	0.611343	1.04096	0.0960493	1.81731	1
530.2	Esophageal bleeding (varices/hemorrhage)	digestive	346	6.21492	0.756682	0.544853	1.05087	0.0961366	1.97345	1
530.14	Reflux esophagitis	digestive	1169	6.21218	0.868617	0.7337	1.02834	0.101955	1.56855	1
550.6	Incisional hernia	digestive	169	6.21766	0.654015	0.391248	1.09326	0.10527	2.42839	1
535.8	Other specified gastritis	digestive	1527	6.20671	0.89254	0.770655	1.0337	0.129143	1.48768	1
565	Anal and rectal conditions	digestive	1926	6.20671	0.908279	0.801826	1.02887	0.130395	1.43442	1
579	Other symptoms involving abdomen and pelvis	digestive	793	6.21492	0.85563	0.699031	1.04731	0.130595	1.6128	1
531.3	Duodenal ulcer	digestive	251	6.21492	0.757843	0.514838	1.11555	0.159828	1.96887	1
530.5	Disorders of esophageal motility	digestive	122	6.21766	0.655482	0.363589	1.18171	0.160108	2.42105	1
555.2	Ulcerative colitis	digestive	225	6.21766	0.766543	0.524513	1.12026	0.169639	1.93489	1
560.4	Other intestinal obstruction	digestive	473	6.21492	0.831562	0.635336	1.08839	0.17922	1.6961	1
521.1	Dental caries	digestive	334	6.21492	0.808938	0.590429	1.10832	0.186895	1.77653	1
560.3	Peritoneal or intestinal adhesions	digestive	170	6.21766	0.739738	0.471247	1.1612	0.190081	2.04148	1
578.1	Hematemesis	digestive	156	6.21766	0.716668	0.432704	1.18699	0.195633	2.13807	1
575.7	Other disorders of gallbladder	digestive	210	6.21766	0.74724	0.478841	1.16608	0.199401	2.01107	1
578.2	Blood in stool	digestive	279	6.21492	0.785936	0.543516	1.13648	0.200515	1.86106	1
567	Peritonitis and retroperitoneal infections	digestive	157	6.21766	0.722633	0.436734	1.19569	0.206101	2.11263	1
579.8	Nonspecific abnormal findings in stool contents	digestive	548	6.21492	0.862	0.67686	1.09778	0.228687	1.59105	1
571.8	Liver abscess and sequelae of chronic liver disease	digestive	199	6.21766	0.756768	0.479553	1.19423	0.231167	1.97311	1
577	Diseases of pancreas	digestive	434	6.21492	0.831972	0.615647	1.12431	0.231176	1.69466	1
575.2	Obstruction of bile duct	digestive	193	6.2204	0.770766	0.496844	1.19571	0.245171	1.91859	1
572	Ascites (non malignant)	digestive	315	6.21766	0.823908	0.591434	1.14776	0.252136	1.72305	1
550.5	Ventral hernia	digestive	364	6.21492	0.832257	0.606997	1.14111	0.254192	1.69366	1
530.9	Heartburn	digestive	249	6.21492	0.812839	0.560222	1.17937	0.275183	1.76249	1
558	Noninfectious gastroenteritis	digestive	800	6.21492	0.896284	0.73612	1.0913	0.275646	1.47503	1
529	Diseases and other conditions of the tongue	digestive	178	6.21766	0.793435	0.513776	1.22532	0.2967	1.83316	1
571.51	Cirrhosis of liver without mention of alcohol	digestive	145	6.21766	0.744701	0.422354	1.31307	0.308346	2.02131	1
578.8	Hemorrhage of rectum and anus	digestive	667	6.21492	0.897166	0.728077	1.10552	0.30847	1.47205	1
521	Diseases of hard tissues of teeth	digestive	320	6.21492	0.849262	0.61894	1.16529	0.311418	1.63466	1
565.1	Anal and rectal polyp	digestive	1256	6.21218	0.924217	0.791986	1.07852	0.317125	1.37986	1
555.1	Regional enteritis	digestive	130	6.21766	1.23183	0.793103	1.91324	0.35335	1.76621	1
564.8	Abnormal findings on exam of gastrointestinal tract/ abdominal area	digestive	370	6.21492	1.11485	0.838546	1.48219	0.454359	1.47267	1
522.5	Periapical abscess	digestive	148	6.2204	0.837865	0.525463	1.336	0.457421	1.67409	1
523	Gingival and periodontal diseases	digestive	160	6.21766	0.847589	0.545465	1.31705	0.462142	1.64042	1
577.1	Acute pancreatitis	digestive	216	6.21766	0.854892	0.560272	1.30444	0.4671	1.61533	1
525	Other diseases of the teeth and supporting structures	digestive	245	6.21492	1.13446	0.803212	1.60232	0.473933	1.52502	1
556.1	Ulceration of intestine	digestive	141	6.21766	1.16208	0.760921	1.77474	0.486871	1.59608	1
522	Diseases of pulp and periapical tissues	digestive	186	6.21766	0.885048	0.58812	1.33189	0.558151	1.51296	1
569	Other disorders of intestine	digestive	855	6.21492	0.948038	0.781751	1.1497	0.587622	1.29525	1
530.13	Barrett's esophagus	digestive	647	6.21492	0.95312	0.762853	1.19084	0.672575	1.27635	1
561.2	Flatulence	digestive	312	6.21492	1.06209	0.789085	1.42956	0.691084	1.3189	1
561.1	Diarrhea	digestive	142	6.21766	0.907869	0.562622	1.46497	0.692171	1.43581	1
535.9	Gastritis and duodenitis, NOS	digestive	225	6.21492	0.947864	0.652881	1.37613	0.778335	1.29589	1
539	Bariatric surgery	digestive	164	6.21766	1.06301	0.68915	1.63968	0.782295	1.32181	1
556	Ulceration of the lower GI tract	digestive	188	6.21766	1.04395	0.710991	1.53284	0.826271	1.25816	1
540.1	Appendicitis	digestive	271	6.21492	1.02962	0.753584	1.40677	0.854556	1.20426	1
555	Inflammatory bowel disease and other gastroenteritis and colitis	digestive	306	6.21492	0.974562	0.719415	1.3202	0.867864	1.18976	1
560.1	Paralytic ileus	digestive	147	6.21766	0.964076	0.598688	1.55246	0.880364	1.23386	1
557.1	Celiac disease	digestive	189	6.21492	0.974633	0.670361	1.41701	0.892955	1.18944	1
540.11	Acute appendicitis	digestive	244	6.21492	0.983406	0.704431	1.37286	0.921693	1.14786	1
574.3	Cholecystitis without cholelithiasis	digestive	304	6.21492	1.01195	0.719933	1.4224	0.945499	1.12189	1
540	Appendiceal conditions	digestive	298	6.21492	0.990054	0.732105	1.33889	0.948249	1.11078	1
557	Intestinal malabsorption (non-celiac)	digestive	251	6.21492	0.992202	0.713318	1.38012	0.962916	1.09686	1
278	Overweight, obesity and other hyperalimentation	endocrine/metabolic	3058	6.19302	0.680003	0.594448	0.777871	1.89406e-08	2.30247	1.89145
278.1	Obesity	endocrine/metabolic	3058	6.19302	0.680354	0.594753	0.778276	1.98027e-08	2.30082	1.88992
250.2	Type 2 diabetes	endocrine/metabolic	2043	6.20671	0.649422	0.554506	0.760585	8.57296e-08	2.45156	1.9581
272	Disorders of lipoid metabolism	endocrine/metabolic	5056	6.17385	0.791901	0.726425	0.86328	1.16581e-07	1.83884	1.58669
272.1	Hyperlipidemia	endocrine/metabolic	5021	6.17385	0.792442	0.726718	0.864111	1.39261e-07	1.83683	1.58386
276	Disorders of fluid, electrolyte, and acid-base balance	endocrine/metabolic	2363	6.20671	0.719273	0.628431	0.823246	1.72296e-06	2.12692	1.72539
272.11	Hypercholesterolemia	endocrine/metabolic	4746	6.17659	0.80574	0.737158	0.880703	1.94742e-06	1.78811	1.52764
250	Diabetes mellitus	endocrine/metabolic	2509	6.20671	0.720993	0.629556	0.825711	2.27013e-06	2.11959	1.71668
276.5	Hypovolemia	endocrine/metabolic	784	6.21492	0.587253	0.456925	0.754756	3.21674e-05	2.79684	1.98107
276.1	Electrolyte imbalance	endocrine/metabolic	1587	6.21218	0.736649	0.625913	0.866976	0.000235614	2.05414	1.57412
275	Disorders of mineral metabolism	endocrine/metabolic	780	6.21492	0.646132	0.509064	0.820105	0.000330378	2.46833	1.73653
276.14	Hypopotassemia	endocrine/metabolic	593	6.21492	0.619631	0.465365	0.825036	0.00105065	2.6092	1.71906
261.2	Vitamin B-complex deficiencies	endocrine/metabolic	315	6.21766	0.515973	0.344786	0.772154	0.00129493	3.28646	1.91326
275.5	Disorders of calcium/phosphorus metabolism	endocrine/metabolic	497	6.21492	0.610607	0.450243	0.828089	0.00150622	2.65967	1.7083
261	Vitamin deficiency	endocrine/metabolic	1023	6.21218	0.729376	0.598705	0.888566	0.00173078	2.08427	1.50109
274.1	Gout	endocrine/metabolic	824	6.21492	0.711264	0.562228	0.899807	0.00451164	2.16142	1.46313
276.4	Acid-base balance disorder	endocrine/metabolic	384	6.21492	0.58678	0.400671	0.859335	0.00616677	2.79972	1.60014
274	Gout and other crystal arthropathies	endocrine/metabolic	876	6.21492	0.730442	0.583345	0.914632	0.00618674	2.07982	1.41278
275.3	Disorders of magnesium metabolism	endocrine/metabolic	268	6.21766	0.581239	0.375235	0.90034	0.0150922	2.8338	1.46132
275.53	Disorders of phosphorus metabolism	endocrine/metabolic	176	6.21766	0.535668	0.321453	0.892635	0.0165804	3.13892	1.48736
244	Hypothyroidism	endocrine/metabolic	1820	6.20671	0.843493	0.733162	0.970428	0.0173287	1.65456	1.20768
244.4	Hypothyroidism NOS	endocrine/metabolic	1701	6.20671	0.840625	0.726679	0.972438	0.0194895	1.6645	1.19907
241	Nontoxic nodular goiter	endocrine/metabolic	222	6.21492	0.59476	0.375417	0.942258	0.026876	2.75167	1.3163
260	Protein-calorie malnutrition	endocrine/metabolic	234	6.21766	0.615114	0.399359	0.94743	0.0274542	2.6343	1.29749
251	Other disorders of pancreatic internal secretion	endocrine/metabolic	225	6.21766	0.596786	0.36427	0.977718	0.0404203	2.73966	1.17546
244.1	Secondary hypothyroidism	endocrine/metabolic	238	6.21492	0.646663	0.422907	0.988807	0.044229	2.46561	1.11831
261.4	Vitamin D deficiency	endocrine/metabolic	746	6.21492	0.795524	0.634546	0.99734	0.0473617	1.82545	1.05438
276.13	Hyperpotassemia	endocrine/metabolic	283	6.21766	0.667123	0.437876	1.01639	0.0595278	2.36381	1
251.1	Hypoglycemia	endocrine/metabolic	209	6.21766	0.615106	0.369845	1.02301	0.0611638	2.63434	1
276.41	Acidosis	endocrine/metabolic	319	6.21766	0.690838	0.463883	1.02883	0.068746	2.25237	1
255	Disorders of adrenal glands	endocrine/metabolic	129	6.21766	0.570339	0.310555	1.04744	0.0702137	2.90263	1
260.6	Anorexia	endocrine/metabolic	182	6.21766	0.634565	0.385702	1.044	0.0733806	2.52852	1
276.12	Hyposmolality and/or hyponatremia	endocrine/metabolic	815	6.21492	0.822219	0.663621	1.01872	0.0734004	1.72903	1
253	Disorders of the pituitary gland and its hypothalamic control	endocrine/metabolic	127	6.21766	0.647666	0.366661	1.14403	0.134546	2.46049	1
262	Mineral deficiency NEC	endocrine/metabolic	132	6.21766	0.668731	0.384994	1.16158	0.15321	2.35604	1
277	Other disorders of metabolism	endocrine/metabolic	483	6.21492	0.829645	0.634984	1.08398	0.171034	1.70283	1
252.1	Hyperparathyroidism	endocrine/metabolic	189	6.21766	0.751669	0.466798	1.21039	0.24023	1.99333	1
276.6	Fluid overload	endocrine/metabolic	247	6.21766	0.772727	0.500905	1.19206	0.24374	1.91107	1
250.7	Diabetic retinopathy	endocrine/metabolic	262	6.21492	0.792573	0.509741	1.23233	0.301934	1.83635	1
252	Disorders of parathyroid gland	endocrine/metabolic	218	6.21492	0.812847	0.529217	1.24849	0.343962	1.76246	1
250.4	Abnormal glucose	endocrine/metabolic	670	6.21492	0.892336	0.701289	1.13543	0.354081	1.48836	1
250.1	Type 1 diabetes	endocrine/metabolic	161	6.21766	0.81106	0.499791	1.31619	0.396576	1.76888	1
270	Disorders of protein plasma/amino-acid transport and metabolism	endocrine/metabolic	182	6.21766	0.825127	0.521827	1.30471	0.410954	1.71874	1
270.3	Disorders of plasma protein metabolism	endocrine/metabolic	178	6.21766	0.849581	0.53681	1.34459	0.486476	1.63356	1
242	Thyrotoxicosis with or without goiter	endocrine/metabolic	297	6.21492	0.887501	0.624365	1.26153	0.50596	1.50468	1
250.23	Type 2 diabetes with ophthalmic manifestations	endocrine/metabolic	237	6.21492	0.864193	0.543935	1.37301	0.536632	1.58358	1
250.42	Other abnormal glucose	endocrine/metabolic	199	6.2204	0.98605	0.643793	1.51026	0.948506	1.13393	1
585	Renal failure	genitourinary	3294	6.19576	0.767208	0.681901	0.863186	1.05128e-05	1.93231	1.58701
591	Urinary tract infection	genitourinary	2030	6.20671	0.735394	0.638025	0.847623	2.22203e-05	2.0593	1.6403
585.1	Acute renal failure	genitourinary	1870	6.21218	0.721168	0.615494	0.844984	5.26542e-05	2.11885	1.6494
586	Other disorders of the kidney and ureters	genitourinary	786	6.21492	0.647416	0.50959	0.822519	0.000371301	2.46177	1.72797
585.33	Chronic Kidney Disease, Stage III	genitourinary	1195	6.21218	0.676142	0.543356	0.841379	0.000451099	2.32064	1.66188
585.3	Chronic renal failure [CKD]	genitourinary	1809	6.20671	0.744054	0.629415	0.879571	0.000534037	2.02393	1.53146
627	Menopausal and postmenopausal disorders	genitourinary	846	6.21492	0.714835	0.584238	0.874624	0.00110854	2.14596	1.54819
599	Other symptoms/disorders or the urinary system	genitourinary	2812	6.19576	0.854831	0.764608	0.9557	0.00584826	1.61554	1.26659
614.5	Inflammatory disease of cervix, vagina, and vulva	genitourinary	153	6.21766	0.433992	0.238207	0.790695	0.00638654	4.03771	1.84331
600	Hyperplasia of prostate	genitourinary	2292	6.20123	0.850571	0.756532	0.956299	0.00677981	1.63015	1.2643
594	Urinary calculus	genitourinary	586	6.21492	0.717564	0.557969	0.922809	0.00971366	2.13423	1.38472
596	Other disorders of bladder	genitourinary	1094	6.21218	0.793031	0.661606	0.950563	0.0121283	1.83466	1.28591
594.3	Calculus of ureter	genitourinary	217	6.21766	0.578553	0.371988	0.899825	0.0151665	2.85054	1.46307
624.9	stress incontinence, female	genitourinary	263	6.21492	0.611478	0.406632	0.919517	0.0181244	2.65474	1.39605
599.2	Retention of urine	genitourinary	1630	6.21218	0.840316	0.725513	0.973286	0.0202738	1.66557	1.19538
624	Symptoms involving female genital tract	genitourinary	386	6.21492	0.70072	0.507656	0.967209	0.0305632	2.20782	1.22113
586.4	Stricture/obstruction of ureter	genitourinary	160	6.21766	0.56348	0.332556	0.954757	0.033003	2.94721	1.27017
615	Endometriosis	genitourinary	132	6.21766	0.579097	0.339673	0.987284	0.0447517	2.84714	1.1271
580	Nephritis; nephrosis; renal sclerosis	genitourinary	133	6.21766	0.564764	0.3206	0.994879	0.0479583	2.93879	1.07708
618	Genital prolapse	genitourinary	793	6.21492	0.806653	0.64896	1.00266	0.0528691	1.7848	1
596.1	Bladder neck obstruction	genitourinary	172	6.21766	0.626363	0.385027	1.01897	0.0595276	2.5724	1
627.1	Postmenopausal bleeding	genitourinary	586	6.21492	0.800045	0.632968	1.01122	0.0619598	1.80885	1
594.2	Calculus of lower urinary tract	genitourinary	121	6.21766	0.553174	0.293981	1.04089	0.0663989	3.01614	1
599.4	Urinary incontinence	genitourinary	556	6.21492	0.773129	0.584506	1.02262	0.0713576	1.90953	1
618.1	Prolapse of vaginal walls	genitourinary	563	6.21492	0.789306	0.605084	1.02962	0.0810291	1.84848	1
592.1	Cystitis	genitourinary	426	6.21766	0.774976	0.57916	1.037	0.0862554	1.90247	1
594.1	Calculus of kidney	genitourinary	385	6.21492	0.766008	0.564524	1.0394	0.086935	1.93696	1
627.3	Postmenopausal atrophic vaginitis	genitourinary	293	6.21766	0.737165	0.517535	1.05	0.0910995	2.05202	1
614	Inflammatory diseases of female pelvic organs	genitourinary	340	6.21492	0.757972	0.547288	1.04976	0.0953761	1.96836	1
626	Disorders of menstruation and other abnormal bleeding from female genital tract	genitourinary	235	6.22313	0.746283	0.528261	1.05429	0.096897	2.01492	1
592	Cystitis and urethritis	genitourinary	437	6.21766	0.792889	0.596652	1.05367	0.109684	1.83518	1
586.2	Cyst of kidney, acquired	genitourinary	428	6.21492	0.775759	0.566559	1.06221	0.113286	1.89948	1
613	Other nonmalignant breast conditions	genitourinary	212	6.2204	0.71699	0.473696	1.08524	0.115684	2.13669	1
580.2	Nephrotic syndrome without mention of glomerulonephritis	genitourinary	134	6.21766	0.644245	0.371005	1.11872	0.118398	2.47802	1
626.1	Irregular menstrual cycle/bleeding	genitourinary	183	6.22313	0.753544	0.516887	1.09855	0.141223	1.98587	1
597	Other disorders of urethra and urinary tract	genitourinary	386	6.21492	0.799606	0.593581	1.07714	0.141253	1.81046	1
601	Inflammatory diseases of prostate	genitourinary	310	6.21766	0.785538	0.5695	1.08353	0.141273	1.86255	1
618.2	Uterine/Uterovaginal prolapse	genitourinary	388	6.21492	0.799792	0.587853	1.08814	0.154964	1.80978	1
599.8	Other symptoms involving urinary system	genitourinary	318	6.21492	0.795895	0.575577	1.10055	0.16741	1.82409	1
595	Hydronephrosis	genitourinary	492	6.21492	0.828965	0.633818	1.08419	0.170784	1.70522	1
628	Ovarian cyst	genitourinary	273	6.21492	0.785805	0.552511	1.11761	0.179835	1.86154	1
626.12	Excessive or frequent menstruation	genitourinary	138	6.2204	0.747621	0.486217	1.14956	0.185166	2.00954	1
597.1	Urethral stricture (not specified as infectious)	genitourinary	318	6.21492	0.804853	0.580166	1.11656	0.193651	1.79133	1
585.31	Renal dialysis	genitourinary	152	6.21766	0.713759	0.425036	1.19861	0.202314	2.1506	1
593	Hematuria	genitourinary	922	6.21492	0.894069	0.74108	1.07864	0.242251	1.48252	1
610	Benign mammary dysplasias	genitourinary	168	6.21766	0.787323	0.508557	1.21889	0.283585	1.85587	1
603	Other disorders of testis	genitourinary	273	6.21492	0.861049	0.623281	1.18952	0.364216	1.59429	1
599.5	Frequency of urination and polyuria	genitourinary	259	6.21492	1.16649	0.833026	1.63344	0.370001	1.60718	1
604.1	Redundant prepuce and phimosis/BXO	genitourinary	170	6.21766	0.820274	0.521205	1.29095	0.391863	1.73593	1
622.1	Polyp of corpus uteri	genitourinary	423	6.21492	1.11367	0.860847	1.44075	0.412517	1.46947	1
601.1	Prostatitis	genitourinary	206	6.21766	0.856653	0.589426	1.24503	0.41732	1.6093	1
585.34	Chronic Kidney Disease, Stage IV	genitourinary	123	6.21766	0.769694	0.407552	1.45363	0.419725	1.92272	1
603.1	Hydrocele	genitourinary	153	6.21766	1.16839	0.780754	1.74849	0.449253	1.61196	1
619	Noninflammatory female genital disorders	genitourinary	568	6.21492	0.926513	0.73436	1.16894	0.519811	1.3719	1
604	Disorders of penis	genitourinary	177	6.21766	0.885411	0.591107	1.32624	0.554955	1.51174	1
608	Other disorders of male genital organs	genitourinary	271	6.21766	0.914073	0.669446	1.24809	0.571817	1.41469	1
590	Pyelonephritis	genitourinary	258	6.21492	0.907317	0.635846	1.29469	0.591831	1.43769	1
619.2	Disorders of uterus, NEC	genitourinary	255	6.21492	0.912955	0.64447	1.29329	0.608281	1.41851	1
599.3	Dysuria	genitourinary	206	6.21492	1.08842	0.743178	1.59404	0.663398	1.39864	1
605	Erectile dysfunction [ED]	genitourinary	260	6.21492	1.06798	0.778064	1.46593	0.683996	1.33743	1
622	Polyp of female genital organs	genitourinary	497	6.21492	1.03843	0.817428	1.31917	0.757453	1.23818	1
614.1	Pelvic peritoneal adhesions, female (postoperative) (postinfection)	genitourinary	159	6.21492	1.07041	0.692402	1.65478	0.759513	1.34493	1
602	Other disorders of prostate	genitourinary	182	6.21766	1.05055	0.718493	1.53606	0.79919	1.28099	1
619.3	Noninflammatory disorders of cervix	genitourinary	142	6.21766	0.971854	0.622384	1.51755	0.900078	1.20159	1
585.4	Chronic kidney disease, Stage I or II	genitourinary	211	6.21492	1.01784	0.67419	1.53666	0.932947	1.1526	1
287	Purpura and other hemorrhagic conditions	hematopoietic	433	6.21492	0.651919	0.475094	0.894556	0.00804456	2.43893	1.48087
289	Other diseases of blood and blood-forming organs	hematopoietic	793	6.21492	0.747273	0.599492	0.931485	0.00956211	2.01094	1.35456
287.3	Thrombocytopenia	hematopoietic	362	6.21492	0.643585	0.456104	0.90813	0.0121247	2.48142	1.43493
285	Other anemias	hematopoietic	2053	6.20671	0.847452	0.742345	0.967441	0.0142902	1.64089	1.22017
280	Iron deficiency anemias	hematopoietic	1757	6.20671	0.8499	0.73766	0.97922	0.0244139	1.63246	1.16843
280.1	Iron deficiency anemias, unspecified or not due to blood loss	hematopoietic	1737	6.20671	0.858323	0.744474	0.989582	0.0353603	1.60359	1.11367
289.4	Lymphadenitis	hematopoietic	457	6.21492	0.746002	0.558331	0.996753	0.0474833	2.01606	1.06043
288.11	Neutropenia	hematopoietic	548	6.21492	0.782906	0.606748	1.01021	0.0598545	1.87242	1
288.1	Decreased white blood cell count	hematopoietic	548	6.21492	0.782906	0.606748	1.01021	0.0598545	1.87242	1
288	Diseases of white blood cells	hematopoietic	729	6.21492	0.827282	0.665746	1.02801	0.0871358	1.71114	1
281	Other deficiency anemia	hematopoietic	191	6.21766	0.698189	0.424116	1.14937	0.157778	2.21913	1
286	Coagulation defects	hematopoietic	123	6.21766	0.690044	0.389766	1.22166	0.20302	2.256	1
281.1	Megaloblastic anemia	hematopoietic	178	6.21766	0.761065	0.461056	1.25629	0.285645	1.95622	1
289.5	Diseases of spleen	hematopoietic	123	6.21766	0.999632	0.596588	1.67496	0.998884	1.01957	1
38	Septicemia	infectious diseases	1177	6.21492	0.599712	0.489838	0.734233	7.35023e-07	2.72244	2.0641
79	Viral infection	infectious diseases	716	6.21492	0.717821	0.570214	0.903637	0.00476272	2.13313	1.45017
41	Bacterial infection NOS	infectious diseases	1473	6.21218	0.812565	0.691264	0.955151	0.0118615	1.76348	1.26868
79.9	Viremia, NOS	infectious diseases	370	6.21492	0.679494	0.49795	0.927227	0.0148358	2.30485	1.36942
70	Viral hepatitis	infectious diseases	125	6.21766	0.4747	0.252475	0.892523	0.0207264	3.63341	1.48773
112	Candidiasis	infectious diseases	708	6.21492	0.771301	0.611679	0.972577	0.0281633	1.91653	1.19846
8	Intestinal infection	infectious diseases	446	6.21492	0.727746	0.540799	0.979319	0.0359123	2.09108	1.16796
41.2	Streptococcus infection	infectious diseases	267	6.21766	0.65703	0.436854	0.988175	0.0436862	2.41334	1.12201
38.1	Gram negative septicemia	infectious diseases	282	6.21766	0.673906	0.454538	0.999145	0.0495043	2.33126	1.03013
8.5	Bacterial enteritis	infectious diseases	250	6.21766	0.779483	0.532153	1.14176	0.200821	1.88534	1
8.6	Viral Enteritis	infectious diseases	203	6.21766	0.747838	0.478974	1.16762	0.201166	2.00867	1
110.1	Dermatophytosis	infectious diseases	333	6.22587	0.850181	0.62529	1.15596	0.300477	1.63149	1
41.4	E. coli	infectious diseases	572	6.21492	0.875253	0.675304	1.1344	0.313962	1.54606	1
80	Postoperative infection	infectious diseases	475	6.21492	0.873632	0.665774	1.14639	0.329804	1.55155	1
41.11	Methicillin sensitive Staphylococcus aureus	infectious diseases	235	6.21766	0.824067	0.552195	1.2298	0.343478	1.72248	1
41.1	Staphylococcus infections	infectious diseases	346	6.21492	0.92184	0.669053	1.27014	0.618714	1.38806	1
110.2	Dermatomycoses	infectious diseases	128	6.21903	1.10786	0.709124	1.73079	0.652735	1.45353	1
110.11	Dermatophytosis of nail	infectious diseases	140	6.22587	0.90406	0.574713	1.42214	0.662578	1.44873	1
53	Herpes zoster	infectious diseases	422	6.21492	1.04113	0.802967	1.34992	0.761041	1.24805	1
110	Dermatophytosis / Dermatomycosis	infectious diseases	435	6.22587	0.981463	0.759974	1.2675	0.885982	1.15761	1
977	Personal history of allergy to medicinal agents	injuries & poisonings	1858	6.20671	0.6633	0.568027	0.774552	2.11238e-07	2.38242	1.90409
994	Sepsis and SIRS	injuries & poisonings	1130	6.21492	0.577209	0.467974	0.711943	2.83489e-07	2.85897	2.15847
994.2	Sepsis	injuries & poisonings	1115	6.21492	0.581517	0.470944	0.718053	4.7047e-07	2.83208	2.13213
803.3	Fracture of clavicle or scapula	injuries & poisonings	143	6.21766	2.0026	1.40116	2.86221	0.000138382	3.41958	2.1509
990	Effects radiation NOS	injuries & poisonings	1348	6.21218	0.728078	0.615477	0.861278	0.000213816	2.0897	1.59351
965	Poisoning by analgesics, antipyretics, and antirheumatics	injuries & poisonings	1387	6.21218	0.746919	0.629643	0.886039	0.000812896	2.01236	1.50962
960	Poisoning by antibiotics	injuries & poisonings	3095	6.19302	0.842313	0.758369	0.935549	0.00135645	1.65864	1.34025
803	Fracture of upper limb	injuries & poisonings	1123	6.21218	1.22818	1.05736	1.4266	0.00714666	1.75756	1.30363
835	Internal derangement of knee	injuries & poisonings	777	6.21492	1.24774	1.04688	1.48713	0.0134534	1.80371	1.26841
960.2	Allergy/adverse effect of penicillin	injuries & poisonings	2464	6.19849	0.87019	0.774701	0.977448	0.019048	1.56321	1.17671
800.3	Fracture of tibia and fibula	injuries & poisonings	186	6.21766	1.50566	1.05149	2.156	0.02548	2.37821	1.28417
965.1	Opiates and related narcotics causing adverse effects in therapeutic use	injuries & poisonings	519	6.21492	0.733629	0.54915	0.98008	0.036071	2.06659	1.16433
854	Complications of cardiac/vascular device, implant, and graft	injuries & poisonings	332	6.21492	0.686884	0.481333	0.980214	0.038442	2.2705	1.16369
859	Complication due to other implant and internal device	injuries & poisonings	307	6.21766	0.733476	0.519372	1.03584	0.0784062	2.06722	1
961.1	Poisoning/allergy of sulfonamides	injuries & poisonings	126	6.21766	0.619414	0.344083	1.11506	0.110294	2.6104	1
949	Allergies, other	injuries & poisonings	133	6.2204	0.657761	0.379364	1.14046	0.135729	2.40971	1
803.2	Fracture of radius and ulna	injuries & poisonings	770	6.21492	1.13067	0.940323	1.35955	0.191637	1.51505	1
857	Mechanical complication of unspecified genitourinary device, implant, and graft	injuries & poisonings	252	6.21492	0.79261	0.541328	1.16054	0.232208	1.83621	1
850	Hemorrhage or hematoma complicating a procedure	injuries & poisonings	647	6.21492	0.869771	0.691336	1.09426	0.233645	1.56463	1
801	Fracture of ankle and foot	injuries & poisonings	137	6.21766	1.28778	0.844916	1.96276	0.2395	1.89654	1
916	Contusion	injuries & poisonings	280	6.21492	1.21116	0.87913	1.66858	0.241229	1.71687	1
830	Dislocation	injuries & poisonings	157	6.21766	1.26331	0.851342	1.87464	0.245749	1.84007	1
851	Complications of transplants and reattached limbs	injuries & poisonings	2255	6.20397	0.933176	0.826927	1.05308	0.26211	1.34862	1
819	Skull and face fracture and other intercranial injury	injuries & poisonings	200	6.21766	1.21232	0.858972	1.71103	0.273418	1.71967	1
802	Fracture of pelvis	injuries & poisonings	178	6.21766	1.21013	0.831325	1.76153	0.319435	1.71439	1
840	Sprains and strains	injuries & poisonings	409	6.21766	1.12369	0.874201	1.44438	0.362614	1.4965	1
858	Complication of internal orthopedic device	injuries & poisonings	655	6.21492	1.10774	0.887464	1.38268	0.365708	1.4532	1
800.1	Fracture of neck of femur	injuries & poisonings	332	6.21492	0.869887	0.631459	1.19834	0.393724	1.56424	1
961	Poisoning by other anti-infectives	injuries & poisonings	197	6.21766	0.893205	0.591066	1.34979	0.59188	1.48543	1
871.2	Open wound of finger(s)	injuries & poisonings	240	6.21492	1.08779	0.781958	1.51324	0.617336	1.39682	1
915	Superficial injury without mention of infection	injuries & poisonings	1089	6.21492	1.03546	0.880003	1.21838	0.674592	1.22709	1
870.3	Other open wound of head and face	injuries & poisonings	356	6.21492	0.946378	0.704977	1.27044	0.713752	1.30135	1
804	Fracture of hand or wrist	injuries & poisonings	279	6.21492	1.05401	0.783445	1.41801	0.728201	1.2926	1
840.3	Joint/ligament sprain	injuries & poisonings	166	6.21766	0.936751	0.615397	1.42591	0.760522	1.33599	1
800.2	Fracture of unspecified part of femur	injuries & poisonings	132	6.21766	1.07355	0.662035	1.74085	0.773548	1.35454	1
870	Open wounds of head; neck; and trunk	injuries & poisonings	528	6.21492	1.03364	0.81664	1.3083	0.783163	1.22011	1
907	Injuries to the nervous system	injuries & poisonings	144	6.21766	0.940314	0.593425	1.48998	0.79329	1.32329	1
871	Open wounds of extremities	injuries & poisonings	588	6.21492	1.02611	0.826181	1.27442	0.815685	1.18979	1
800	Fracture of lower limb	injuries & poisonings	704	6.21492	1.0209	0.82919	1.25693	0.845475	1.16696	1
958	Certain early complications of trauma or procedure	injuries & poisonings	132	6.2204	0.956801	0.585417	1.56379	0.860155	1.26238	1
805	Fracture of vertebral column without mention of spinal cord injury	injuries & poisonings	287	6.21492	1.01914	0.739795	1.40397	0.907638	1.15882	1
803.1	Fracture of humerus	injuries & poisonings	257	6.21766	0.984049	0.689262	1.40491	0.929467	1.14456	1
306	Other mental disorder	mental disorders	6792	6.11636	0.843523	0.785685	0.905618	2.66006e-06	1.65446	1.44345
300.1	Anxiety disorder	mental disorders	2087	6.20671	0.750873	0.658513	0.856187	1.88135e-05	1.99651	1.6109
318	Tobacco use disorder	mental disorders	1191	6.21218	0.669477	0.556098	0.805972	2.25069e-05	2.35245	1.78727
300	Anxiety disorders	mental disorders	2061	6.20671	0.769292	0.674678	0.877174	8.95951e-05	1.92426	1.53956
296	Mood disorders	mental disorders	1957	6.20671	0.777198	0.679585	0.888832	0.000232378	1.89401	1.50019
296.22	Major depressive disorder	mental disorders	1935	6.20671	0.779813	0.681635	0.892132	0.000291757	1.88409	1.48905
296.2	Depression	mental disorders	1935	6.20671	0.779841	0.68166	0.892164	0.000292343	1.88399	1.48895
317.1	Alcoholism	mental disorders	1664	6.21218	0.811314	0.705586	0.932885	0.00333352	1.76797	1.34965
317	Alcohol-related disorders	mental disorders	597	6.21492	0.761809	0.598891	0.969046	0.0266856	1.95331	1.2135
293	Symptoms involving head and neck	mental disorders	217	6.21766	0.62988	0.41677	0.95196	0.0282638	2.55346	1.2807
290.2	Delirium due to conditions classified elsewhere	mental disorders	472	6.21492	0.715176	0.518962	0.985576	0.0404855	2.14449	1.13649
300.12	Agorophobia, social phobia, and panic disorder	mental disorders	167	6.21766	0.598051	0.357675	0.999972	0.0499874	2.7322	1.00534
292.3	Memory loss	mental disorders	190	6.21492	1.35203	0.930645	1.9642	0.113475	2.04192	1
290	Delirium dementia and amnestic and other cognitive disorders	mental disorders	557	6.21492	0.816092	0.614956	1.08301	0.159247	1.75084	1
292.1	Aphasia/speech disturbance	mental disorders	339	6.21492	0.828335	0.593969	1.15518	0.267052	1.70743	1
292.4	Altered mental status	mental disorders	525	6.21492	0.884702	0.673568	1.16202	0.378538	1.51413	1
292	Neurological disorders	mental disorders	987	6.21492	0.922556	0.762406	1.11635	0.407336	1.38559	1
290.11	Alzheimer's disease	mental disorders	179	6.21766	0.951903	0.60196	1.50528	0.833031	1.28092	1
300.13	Phobia	mental disorders	244	6.21766	1.02667	0.708651	1.48742	0.889313	1.19216	1
290.1	Dementias	mental disorders	364	6.21492	0.977449	0.706903	1.35154	0.890275	1.17671	1
290.13	Senile dementia	mental disorders	212	6.21766	1.02736	0.673246	1.56774	0.900377	1.19502	1
733	Other disorders of bone and cartilage	musculoskeletal	971	6.21492	0.761977	0.627823	0.924798	0.00593763	1.95265	1.37785
743	Osteoporosis, osteopenia and pathological fracture	musculoskeletal	282	6.21492	0.598665	0.399148	0.897911	0.0131155	2.72859	1.46954
737	Curvature of spine	musculoskeletal	238	6.21492	0.569617	0.356822	0.909315	0.0183579	2.90728	1.4309
726	Peripheral enthesopathies and allied syndromes	musculoskeletal	1854	6.21218	0.856171	0.7503	0.976979	0.0211226	1.61095	1.17886
728.7	Fasciitis	musculoskeletal	701	6.21492	1.24413	1.03252	1.49912	0.0216557	1.79526	1.21575
720	Spinal stenosis	musculoskeletal	869	6.21492	0.775718	0.619913	0.970682	0.0264133	1.89964	1.2066
737.3	Kyphoscoliosis and scoliosis	musculoskeletal	191	6.21492	0.557322	0.325359	0.954661	0.03326	2.98811	1.27053
720.1	Spinal stenosis of lumbar region	musculoskeletal	626	6.21492	0.756867	0.577097	0.992638	0.0440756	1.97272	1.09386
727.5	Rupture of synovium	musculoskeletal	120	6.21766	1.57882	1.00273	2.48589	0.0486377	2.53478	1.0551
728	Disorders of muscle, ligament, and fascia	musculoskeletal	820	6.21492	1.17743	0.988704	1.40217	0.0668755	1.63449	1
715	Other inflammatory spondylopathies	musculoskeletal	338	6.21492	0.763383	0.537366	1.08446	0.131736	1.94717	1
741	Symptoms and disorders of the joints	musculoskeletal	509	6.21492	0.810635	0.616473	1.06595	0.132893	1.77042	1
714.1	Rheumatoid arthritis	musculoskeletal	498	6.21492	0.80574	0.606576	1.0703	0.135962	1.78811	1
728.71	Contracture of palmar fascia [Dupuytren's disease]	musculoskeletal	549	6.21492	1.17012	0.947589	1.44492	0.144355	1.61629	1
743.2	Pathologic fracture	musculoskeletal	201	6.21766	0.706904	0.44047	1.1345	0.150685	2.18047	1
742	Derangement of joint, non-traumatic	musculoskeletal	314	6.21492	0.791328	0.573697	1.09152	0.153779	1.84097	1
735.23	Hallux rigidus	musculoskeletal	151	6.21766	1.33353	0.897117	1.98223	0.154693	2.00043	1
721.1	Spondylosis without myelopathy	musculoskeletal	541	6.21492	0.823534	0.626016	1.08337	0.165251	1.72437	1
745	Pain in joint	musculoskeletal	1696	6.21218	0.906125	0.788014	1.04194	0.166542	1.44173	1
736.4	Genu valgum or varum (acquired)	musculoskeletal	145	6.21766	0.672634	0.375331	1.20543	0.182774	2.33732	1
717	Polymyalgia Rheumatica	musculoskeletal	454	6.21492	0.813372	0.598371	1.10562	0.187212	1.76058	1
726.1	Enthesopathy	musculoskeletal	1445	6.21218	0.903902	0.777744	1.05052	0.187728	1.44927	1
742.9	Other derangement of joint	musculoskeletal	207	6.21766	0.768561	0.516247	1.14419	0.194795	1.92708	1
726.4	Calcaneal spur; Exostosis NOS	musculoskeletal	122	6.2204	1.3593	0.839428	2.20113	0.211949	2.05815	1
722.6	Degeneration of intervertebral disc	musculoskeletal	486	6.21492	0.842185	0.642212	1.10443	0.214302	1.65909	1
714	Rheumatoid arthritis and other inflammatory polyarthropathies	musculoskeletal	584	6.21492	0.852585	0.660102	1.1012	0.221862	1.62323	1
721	Spondylosis and allied disorders	musculoskeletal	630	6.21492	0.867118	0.676359	1.11168	0.260685	1.57364	1
727.4	Ganglion and cyst of synovium, tendon, and bursa	musculoskeletal	315	6.21492	0.838103	0.61072	1.15014	0.274085	1.67326	1
738	Other acquired musculoskeletal deformity	musculoskeletal	416	6.21492	0.847646	0.629845	1.14076	0.275345	1.64022	1
743.11	Osteoporosis NOS	musculoskeletal	1433	6.21218	0.919825	0.790489	1.07032	0.279719	1.395	1
722.1	Displacement of intervertebral disc	musculoskeletal	393	6.21492	0.851581	0.631774	1.14786	0.291572	1.62668	1
740.1	Osteoarthritis; localized	musculoskeletal	4655	6.17385	1.04576	0.962308	1.13646	0.291632	1.26453	1
722	Intervertebral disc disorders	musculoskeletal	866	6.21492	0.902301	0.741474	1.09801	0.304686	1.45469	1
735.3	Hallux valgus (Bunion)	musculoskeletal	532	6.21492	1.11589	0.888382	1.40167	0.345885	1.47551	1
740.11	Osteoarthrosis, localized, primary	musculoskeletal	982	6.21218	0.913858	0.755363	1.10561	0.353977	1.41543	1
741.4	Joint effusions	musculoskeletal	213	6.21766	0.821994	0.534628	1.26382	0.371783	1.72983	1
735	Acquired foot deformities	musculoskeletal	913	6.21218	1.08303	0.908411	1.2912	0.373935	1.38289	1
740.2	Osteoarthrosis, generalized	musculoskeletal	1348	6.21218	0.928685	0.786626	1.0964	0.38241	1.36435	1
740.9	Osteoarthrosis NOS	musculoskeletal	4441	6.18754	0.96078	0.877791	1.05162	0.385365	1.24694	1
727.1	Synovitis and tenosynovitis	musculoskeletal	503	6.21492	0.90976	0.704085	1.17552	0.469513	1.42939	1
738.4	Acquired spondylolisthesis	musculoskeletal	294	6.21492	0.878518	0.610542	1.26411	0.48542	1.53502	1
727	Other disorders of synovium, tendon, and bursa	musculoskeletal	1490	6.21218	0.951243	0.823521	1.09877	0.496827	1.28338	1
736	Other acquired deformities of limbs	musculoskeletal	286	6.21492	0.887074	0.618877	1.2715	0.51418	1.50613	1
735.2	Acquired toe deformities	musculoskeletal	548	6.21492	1.07341	0.852057	1.35226	0.547716	1.35411	1
735.21	Hammer toe (acquired)	musculoskeletal	245	6.21492	0.906074	0.623486	1.31674	0.60503	1.44191	1
740	Osteoarthrosis	musculoskeletal	6207	6.11636	1.01706	0.946167	1.09327	0.646257	1.1488	1
740.12	Osteoarthrosis, localized, secondary	musculoskeletal	179	6.21766	0.910792	0.597131	1.38921	0.664435	1.42588	1
716.9	Arthropathy NOS	musculoskeletal	1783	6.20671	0.978715	0.846883	1.13107	0.770703	1.17081	1
722.9	Other and unspecified disc disorder	musculoskeletal	624	6.21492	1.03108	0.82616	1.28683	0.7866	1.21009	1
727.6	Rupture of tendon, nontraumatic	musculoskeletal	595	6.21492	0.974673	0.776214	1.22387	0.825215	1.18927	1
726.3	Bursitis	musculoskeletal	254	6.2204	0.974029	0.69597	1.36318	0.878057	1.19211	1
729	Other disorders of soft tissues	musculoskeletal	322	6.21766	0.995208	0.724679	1.36673	0.976322	1.07437	1
175	Acquired absence of breast	neoplasms	4230	6.18754	0.758408	0.689269	0.834483	1.42788e-08	1.96664	1.68588
197	Chemotherapy	neoplasms	4145	6.18754	0.797614	0.725513	0.87688	2.89879e-06	1.81776	1.54056
165.1	Cancer of bronchus; lung	neoplasms	411	6.21766	0.427448	0.281175	0.649814	6.97639e-05	4.10968	2.44957
165	Cancer within the respiratory system	neoplasms	499	6.21766	0.506862	0.35723	0.71917	0.000140797	3.35838	2.12736
198.6	Secondary malignancy of bone	neoplasms	592	6.21766	0.622357	0.473709	0.817651	0.000659876	2.59421	1.74527
198.5	Secondary malignancy of brain/spine	neoplasms	169	6.2204	0.368973	0.198487	0.685894	0.00162241	4.86316	2.27506
195	Cancer, suspected or other	neoplasms	1318	6.21218	0.765592	0.647374	0.905399	0.00180074	1.93857	1.4442
208	Benign neoplasm of colon	neoplasms	4044	6.18207	0.875278	0.801225	0.956175	0.00314122	1.54598	1.26477
198	Secondary malignant neoplasm	neoplasms	2047	6.21492	0.818528	0.715411	0.936509	0.00355948	1.74215	1.33685
198.2	Secondary malignancy of respiratory organs	neoplasms	549	6.21766	0.66576	0.5027	0.881712	0.00453626	2.37042	1.52423
211	Benign neoplasm of other parts of digestive system	neoplasms	1225	6.21218	0.781172	0.654596	0.932223	0.00617963	1.87896	1.35197
187	Cancer of other male genital organs	neoplasms	1072	6.21218	0.785597	0.653988	0.943691	0.00989458	1.86232	1.31112
187.1	Malignant neoplasm of unspecified male genital organ	neoplasms	1074	6.21218	0.786821	0.655028	0.945131	0.0103686	1.85775	1.30589
180.1	Cervical cancer	neoplasms	1065	6.21218	0.789816	0.657434	0.948854	0.0117068	1.84658	1.29225
187.2	Malignant neoplasm of testis	neoplasms	1062	6.21218	0.791349	0.658307	0.951278	0.0127091	1.84089	1.28325
198.4	Secondary malignant neoplasm of liver	neoplasms	670	6.21766	0.730714	0.570309	0.936235	0.0131009	2.07869	1.33782
180	Cervical cancer and dysplasia	neoplasms	1084	6.21218	0.796129	0.664626	0.953651	0.0133168	1.82322	1.27435
184.11	Malignant neoplasm of ovary	neoplasms	1150	6.21218	0.809749	0.679602	0.964821	0.0182474	1.77361	1.23086
184.1	Malignant neoplasm of ovary and other uterine adnexa	neoplasms	1156	6.21218	0.833668	0.701315	0.990999	0.0391628	1.68873	1.10482
184	Cancer of other female genital organs	neoplasms	1182	6.21218	0.84698	0.714299	1.00431	0.0560634	1.64252	1
216	Benign neoplasm of skin	neoplasms	3884	6.18207	0.927306	0.854815	1.00594	0.0691797	1.36915	1
216.1	Screening for malignant neoplasms of the skin	neoplasms	3511	6.18754	0.925044	0.849418	1.0074	0.0733785	1.37699	1
227	Benign neoplasm of other endocrine glands and related structures	neoplasms	176	6.21492	0.654373	0.401633	1.06616	0.0886153	2.4266	1
218	Benign neoplasm of uterus	neoplasms	477	6.21492	0.808163	0.630524	1.03585	0.0925996	1.77933	1
218.1	Uterine leiomyoma	neoplasms	460	6.21492	0.81184	0.630335	1.04561	0.106414	1.76608	1
195.1	Malignant neoplasm, other	neoplasms	3611	6.18754	0.926739	0.843606	1.01806	0.112598	1.37112	1
174	Breast cancer	neoplasms	1129	6.21218	0.873424	0.73408	1.03922	0.126973	1.55225	1
200	Myeloproliferative disease	neoplasms	180	6.21766	0.702892	0.441012	1.12028	0.138235	2.19817	1
174.1	Breast cancer [female]	neoplasms	1127	6.21218	0.880836	0.740607	1.04762	0.151523	1.52719	1
174.11	Malignant neoplasm of female breast	neoplasms	1313	6.21218	0.890162	0.759089	1.04387	0.152233	1.4957	1
198.3	Secondary malignant neoplasm of digestive systems	neoplasms	443	6.21766	0.811131	0.603933	1.08941	0.164252	1.76863	1
228	Hemangioma and lymphangioma, any site	neoplasms	206	6.21766	0.749241	0.497683	1.12795	0.166626	2.00304	1
225	Benign neoplasm of brain and other parts of nervous system	neoplasms	152	6.21766	0.707195	0.431914	1.15793	0.168478	2.17919	1
202.2	Non-Hodgkins lymphoma	neoplasms	299	6.21492	1.23044	0.911598	1.66079	0.175377	1.76292	1
185	Cancer of prostate	neoplasms	1869	6.20671	0.915871	0.806238	1.04041	0.17671	1.40855	1
198.1	Secondary malignancy of lymph nodes	neoplasms	1060	6.21492	0.889504	0.743791	1.06376	0.199571	1.49792	1
199	Neoplasm of uncertain behavior	neoplasms	177	6.21766	0.739041	0.458098	1.19228	0.215252	2.04433	1
157	Pancreatic cancer	neoplasms	194	6.2204	1.24701	0.841551	1.84781	0.27125	1.802	1
172.3	Carcinoma in situ of skin	neoplasms	187	6.21766	0.78357	0.505166	1.21541	0.276172	1.86993	1
150	Cancer of esophagus	neoplasms	151	6.2204	0.757452	0.456809	1.25596	0.281627	1.97041	1
204	Leukemia	neoplasms	313	6.21492	0.836229	0.594359	1.17653	0.30455	1.67979	1
189.21	Malignant neoplasm of bladder	neoplasms	331	6.21492	0.845285	0.610123	1.17109	0.312262	1.64836	1
158	Neoplasm of unspecified nature of digestive system	neoplasms	187	6.21766	0.797169	0.513337	1.23794	0.312749	1.8194	1
225.1	Benign neoplasm of brain, cranial nerves, meninges	neoplasms	144	6.21766	0.776576	0.472907	1.27524	0.317698	1.89637	1
172.2	Other non-epithelial cancer of skin	neoplasms	2263	6.20123	0.951926	0.846946	1.06992	0.408592	1.28083	1
182	Malignant neoplasm of uterus	neoplasms	180	6.21766	0.807357	0.483256	1.34882	0.413805	1.78225	1
151	Cancer of stomach	neoplasms	122	6.2204	0.817512	0.468479	1.42659	0.478147	1.74577	1
220	Benign neoplasm of ovary	neoplasms	143	6.21766	1.17377	0.750773	1.83508	0.482237	1.62538	1
214	Lipoma	neoplasms	506	6.21492	0.920946	0.725766	1.16861	0.497959	1.39114	1
189.2	Cancer of bladder	neoplasms	362	6.21492	0.914271	0.674145	1.23993	0.564235	1.41402	1
189	Cancer of urinary organs (incl. kidney and bladder)	neoplasms	627	6.21492	0.939924	0.746839	1.18293	0.597444	1.32469	1
191	Manlignant and unknown neoplasms of brain and nervous system	neoplasms	135	6.2204	0.903154	0.553909	1.4726	0.683007	1.4518	1
202.24	Large cell lymphoma	neoplasms	131	6.21766	1.10357	0.680159	1.79055	0.68983	1.44164	1
159	Malignant neoplasm of other and ill-defined sites within the digestive organs and peritoneum	neoplasms	883	6.21492	0.962744	0.796421	1.1638	0.694791	1.23919	1
189.11	Malignant neoplasm of kidney, except pelvis	neoplasms	171	6.21766	1.08204	0.70249	1.66665	0.72053	1.37998	1
189.1	Cancer of kidney and renal pelvis	neoplasms	175	6.21766	1.05417	0.685188	1.62186	0.810327	1.29314	1
153	Colorectal cancer	neoplasms	781	6.21492	1.02443	0.840213	1.24904	0.811377	1.18264	1
153.3	Malignant neoplasm of rectum, rectosigmoid junction, and anus	neoplasms	347	6.21766	0.973149	0.725995	1.30444	0.855527	1.19597	1
172	Skin cancer	neoplasms	1681	6.20671	0.990601	0.866851	1.13202	0.889686	1.10736	1
204.4	Multiple myeloma	neoplasms	121	6.21766	0.967706	0.577342	1.62201	0.900864	1.21907	1
172.1	Melanomas of skin, dx or hx	neoplasms	483	6.21492	0.984849	0.77149	1.25721	0.90246	1.14037	1
172.11	Melanomas of skin	neoplasms	483	6.21492	0.984849	0.77149	1.25721	0.90246	1.14037	1
202	Cancer of other lymphoid, histiocytic tissue	neoplasms	377	6.21492	1.01058	0.762528	1.33932	0.941632	1.11396	1
214.1	Lipoma of skin and subcutaneous tissue	neoplasms	222	6.21766	1.01208	0.722133	1.41846	0.944395	1.12268	1
153.2	Colon cancer	neoplasms	543	6.21492	1.00633	0.78871	1.284	0.959516	1.08615	1
350	Abnormal movement	neurological	1138	6.21492	0.581836	0.469929	0.720393	6.72441e-07	2.8301	2.12215
350.2	Abnormality of gait	neurological	818	6.21492	0.560443	0.430297	0.729952	1.7495e-05	2.96728	2.08186
324	Other CNS infection and poliomyelitis	neurological	2084	6.20671	0.752152	0.655431	0.863147	5.00163e-05	1.99141	1.58714
327	Sleep disorders	neurological	850	6.21492	0.667703	0.529652	0.841737	0.000631203	2.36101	1.66064
327.3	Sleep apnea	neurological	679	6.21492	0.621098	0.471122	0.818816	0.000731273	2.60112	1.74112
332	Parkinson's disease	neurological	284	6.21492	0.517417	0.338153	0.791715	0.00239621	3.27527	1.83953
342	Hemiplegia	neurological	270	6.21766	0.498916	0.31696	0.785327	0.00266465	3.42317	1.86334
350.1	Abnormal involuntary movements	neurological	307	6.2204	0.570937	0.383882	0.849139	0.00565	2.89879	1.63508
357	Inflammatory and toxic neuropathy	neurological	436	6.21492	0.648435	0.472548	0.889787	0.00729053	2.45658	1.49697
345	Epilepsy, recurrent seizures, convulsions	neurological	293	6.21492	0.613658	0.423489	0.889222	0.00986928	2.64246	1.49888
333	Extrapyramidal disease and abnormal movement disorders	neurological	296	6.21492	0.621678	0.417469	0.925777	0.019307	2.59794	1.37445
348	Other conditions of brain	neurological	248	6.21766	0.703412	0.478044	1.03503	0.0742195	2.19586	1
353	Nerve root and plexus disorders	neurological	309	6.21492	0.730034	0.508594	1.04789	0.0879506	2.08152	1
339	Other headache syndromes	neurological	836	6.21492	0.846282	0.695732	1.02941	0.0949294	1.64492	1
340	Migraine	neurological	653	6.21492	0.849904	0.683516	1.05679	0.14346	1.63245	1
331	Other cerebral degenerations	neurological	233	6.21766	0.750621	0.497225	1.13315	0.172225	1.99752	1
334	Degenerative disease of the spinal cord	neurological	327	6.21492	0.818948	0.587039	1.14247	0.239658	1.74065	1
352	Disorders of other cranial nerves	neurological	227	6.21766	0.864956	0.585369	1.27808	0.466444	1.58099	1
327.4	Insomnia	neurological	134	6.2204	0.848472	0.514554	1.39909	0.519616	1.63737	1
351	Other peripheral nerve disorders	neurological	1047	6.21218	1.03556	0.872037	1.22976	0.690242	1.22748	1
345.3	Convulsions	neurological	293	6.21766	0.955864	0.694295	1.31598	0.781997	1.26596	1
338.1	Acute pain	neurological	145	6.21766	1.03402	0.657005	1.62738	0.885041	1.22158	1
1010	Other tests	other	6647	6.14648	0.877377	0.820837	0.937813	0.000118562	1.53888	1.33222
1011	Complications of surgical and medical procedures	other	668	6.21492	0.675898	0.527581	0.865909	0.00194168	2.3218	1.57774
1002	Symptoms concerning nutrition, metabolism, and development	other	1231	6.21218	0.821309	0.696456	0.968543	0.0192901	1.73226	1.2156
1019	Other ill-defined and unknown causes of morbidity and mortality	other	1395	6.21218	0.846862	0.725068	0.989116	0.0358959	1.64292	1.11648
1005	Other symptoms	other	359	6.21766	0.721616	0.514891	1.01134	0.0581593	2.11695	1
1015	Effects of other external causes	other	361	6.21492	0.756556	0.551969	1.03697	0.0828711	1.97394	1
1100	Family history	other	945	6.21218	0.867002	0.722426	1.04051	0.125201	1.57403	1
1001	Foreign body injury	other	121	6.2204	0.659028	0.378723	1.14679	0.140118	2.40343	1
1009	Injury, NOS	other	1066	6.21492	0.92186	0.781443	1.08751	0.334545	1.38799	1
1004	Other signs and symptoms involving emotional state	other	158	6.21766	0.991486	0.637242	1.54266	0.969759	1.10165	1
496	Chronic airway obstruction	respiratory	1730	6.21218	0.600528	0.505604	0.713275	6.28559e-09	2.71767	2.1527
480	Pneumonia	respiratory	2366	6.20671	0.677321	0.591185	0.776007	1.97499e-08	2.31507	1.89854
509	Respiratory failure, insufficiency, arrest	respiratory	863	6.21492	0.484375	0.368351	0.636944	2.1183e-07	3.54698	2.51598
496.2	Chronic bronchitis	respiratory	469	6.21492	0.325255	0.204448	0.517446	2.12429e-06	5.6	3.27505
480.11	Pneumococcal pneumonia	respiratory	1443	6.21218	0.654554	0.548764	0.780739	2.45475e-06	2.42569	1.88059
480.1	Bacterial pneumonia	respiratory	1514	6.21218	0.671994	0.566791	0.796722	4.73945e-06	2.34038	1.82104
496.21	Obstructive chronic bronchitis	respiratory	423	6.21492	0.331223	0.202772	0.541045	1.01772e-05	5.48811	3.10041
509.1	Respiratory failure	respiratory	618	6.21492	0.488766	0.355246	0.672469	1.09564e-05	3.50885	2.33811
519	Other diseases of respiratory system, not elsewhere classified	respiratory	1618	6.21218	0.70638	0.602079	0.828749	2.00505e-05	2.18277	1.70597
519.8	Other diseases of respiratory system, NEC	respiratory	1551	6.21218	0.702324	0.596176	0.827372	2.3721e-05	2.20069	1.71082
507	Pleurisy; pleural effusion	respiratory	1509	6.21218	0.72613	0.616196	0.855678	0.000133029	2.09787	1.61264
477	Epistaxis or throat hemorrhage	respiratory	369	6.21492	0.467869	0.313959	0.697231	0.000190105	3.69649	2.22343
502	Postinflammatory pulmonary fibrosis	respiratory	271	6.21766	0.342929	0.195085	0.602816	0.000200338	5.2798	2.70435
496.3	Bronchiectasis	respiratory	523	6.21492	0.589577	0.435326	0.798486	0.000639854	2.78274	1.81456
496.1	Emphysema	respiratory	341	6.21492	0.480806	0.31526	0.733282	0.000672477	3.57847	2.06803
509.2	Respiratory insufficiency	respiratory	142	6.2204	0.0967708	0.0238337	0.392914	0.00108843	20.1547	4.52811
509.8	Dependence on respirator [Ventilator] or supplemental oxygen	respiratory	276	6.21492	0.406048	0.234891	0.701921	0.00124946	4.36077	2.20248
508	Pulmonary collapse; interstitial and compensatory emphysema	respiratory	822	6.21492	0.688389	0.546769	0.866691	0.00148583	2.26357	1.57509
465	Acute upper respiratory infections of multiple or unspecified sites	respiratory	1285	6.21766	0.779705	0.665732	0.91319	0.00202689	1.8845	1.41771
510	Other diseases of lung	respiratory	364	6.21492	0.569129	0.394891	0.820246	0.00250663	2.91043	1.73603
512	Other symptoms of respiratory system	respiratory	1680	6.21218	0.825663	0.712891	0.956275	0.0105682	1.71685	1.26439
512.7	Shortness of breath	respiratory	1202	6.21492	0.803546	0.672073	0.960738	0.0164242	1.79608	1.24711
516	Abnormal sputum	respiratory	197	6.21766	0.630442	0.396686	1.00194	0.0509675	2.55046	1
464	Acute sinusitis	respiratory	255	6.2204	0.701382	0.486458	1.01126	0.0574354	2.20488	1
516.1	Hemoptysis	respiratory	189	6.21766	0.654456	0.411161	1.04171	0.0738333	2.42619	1
476	Allergic rhinitis	respiratory	766	6.21492	0.855273	0.704244	1.03869	0.114788	1.61402	1
512.8	Cough	respiratory	581	6.21492	0.832107	0.653348	1.05978	0.136363	1.69419	1
465.2	Acute pharyngitis	respiratory	336	6.21766	0.796783	0.586192	1.08303	0.146882	1.82082	1
504	Other alveolar and parietoalveolar pneumonopathy	respiratory	128	6.21766	0.651922	0.346296	1.22728	0.185016	2.43892	1
514	Abnormal findings examination of lungs	respiratory	465	6.21492	0.826476	0.622677	1.09698	0.187082	1.71398	1
480.2	Viral pneumonia	respiratory	267	6.21766	0.766265	0.515389	1.13926	0.18829	1.93596	1
495	Asthma	respiratory	2145	6.19849	0.931943	0.828082	1.04883	0.24234	1.35296	1
481	Influenza	respiratory	236	6.22313	0.796763	0.540146	1.1753	0.251978	1.82089	1
475	Chronic sinusitis	respiratory	526	6.21492	0.873275	0.688259	1.10803	0.264638	1.55276	1
474.1	Acute tonsillitis	respiratory	127	6.22587	0.751491	0.450205	1.2544	0.274437	1.99405	1
471	Nasal polyps	respiratory	182	6.21766	0.83722	0.559591	1.25259	0.387403	1.67633	1
479	Other upper respiratory disease	respiratory	366	6.21492	0.894933	0.669955	1.19546	0.452391	1.4796	1
501	Pneumonitis due to inhalation of food or vomitus	respiratory	233	6.2204	0.863679	0.582419	1.28076	0.465988	1.58533	1
483	Acute bronchitis and bronchiolitis	respiratory	151	6.22587	0.847189	0.521916	1.37518	0.502248	1.64179	1
506	Empyema and pneumothorax	respiratory	233	6.21492	0.946414	0.658743	1.35971	0.765772	1.30121	1
472	Chronic pharyngitis and nasopharyngitis	respiratory	253	6.21766	1.05066	0.752659	1.46665	0.771528	1.28137	1
474	Acute and chronic tonsillitis	respiratory	203	6.22587	0.958765	0.661169	1.39031	0.824252	1.25481	1
470	Septal Deviations/Turbinate Hypertrophy	respiratory	200	6.21766	0.95974	0.666608	1.38177	0.825106	1.25101	1
473	Diseases of the larynx and vocal cords	respiratory	304	6.21766	0.978741	0.711597	1.34618	0.894884	1.17069	1
473.4	Voice disturbance	respiratory	133	6.2204	1.02576	0.627417	1.67702	0.919219	1.18833	1
386	Vertiginous syndromes and other disorders of vestibular system	sense organs	1323	6.21492	0.733543	0.618718	0.869679	0.000360335	2.06695	1.56494
386.9	Dizziness and giddiness (Light-headedness and vertigo)	sense organs	882	6.21492	0.718964	0.583206	0.886323	0.00200044	2.12824	1.50866
386.2	Peripheral or central vertigo	sense organs	274	6.2204	0.558408	0.366893	0.849894	0.00654959	2.98084	1.63248
362.3	Other nondiabetic retinopathy	sense organs	161	6.21766	0.495713	0.292937	0.838856	0.00893159	3.44984	1.67064
369	Infection of the eye	sense organs	451	6.2204	0.686094	0.51363	0.916467	0.0107569	2.27414	1.40651
381	Otitis media and Eustachian tube disorders	sense organs	497	6.21766	0.714226	0.549382	0.928532	0.0119434	2.14859	1.36488
369.5	Conjunctivitis, infectious	sense organs	388	6.2204	0.676649	0.494875	0.925192	0.0144017	2.31825	1.37648
362.31	Separation of retinal layers	sense organs	151	6.21766	0.52971	0.31229	0.898498	0.0184248	3.18245	1.46755
381.2	Eustachian tube disorders	sense organs	235	6.21766	0.645699	0.436219	0.955776	0.0288148	2.47055	1.2663
379	Other disorders of eye	sense organs	772	6.21492	0.786554	0.633274	0.976935	0.0299337	1.85874	1.17907
378	Strabismus and other disorders of binocular eye movements	sense organs	186	6.21766	0.588327	0.362194	0.955644	0.0320912	2.79032	1.2668
372	Disorders of conjunctiva	sense organs	194	6.21766	0.606142	0.377478	0.973321	0.0382775	2.68515	1.19522
365.2	Primary angle-closure glaucoma	sense organs	162	6.21766	1.45384	0.971437	2.1758	0.0688974	2.26613	1
368	Visual disturbances	sense organs	808	6.21492	0.850029	0.691491	1.04491	0.122878	1.63202	1
386.3	Labyrinthitis	sense organs	165	6.2204	0.681061	0.417135	1.11198	0.12463	2.29751	1
381.1	Otitis media	sense organs	296	6.2204	0.775926	0.556614	1.08165	0.134424	1.89885	1
374.1	Ectropion or entropion	sense organs	230	6.21492	1.29725	0.904645	1.86025	0.157048	1.91823	1
367.2	Astigmatism	sense organs	573	6.21492	1.18305	0.930935	1.50345	0.169223	1.64842	1
381.11	Suppurative and unspecified otitis media	sense organs	250	6.2204	0.787811	0.547991	1.13258	0.197839	1.85405	1
389	Hearing loss	sense organs	1952	6.20671	0.923457	0.81049	1.05217	0.231656	1.38248	1
361	Retinal detachments and defects	sense organs	446	6.21492	0.861695	0.669313	1.10937	0.248189	1.59209	1
379.2	Disorders of vitreous body	sense organs	470	6.21492	0.867948	0.667258	1.129	0.291149	1.57082	1
365.1	Open-angle glaucoma	sense organs	397	6.21492	0.857623	0.641477	1.1466	0.299903	1.60598	1
364	Corneal opacity and other disorders of cornea	sense organs	432	6.21492	1.15428	0.878429	1.51677	0.303144	1.57629	1
380	Disorders of external ear	sense organs	602	6.22587	0.89215	0.712283	1.11744	0.320514	1.48899	1
364.4	Corneal degenerations	sense organs	239	6.21766	1.20029	0.831715	1.7322	0.329344	1.6906	1
367	Disorders of refraction and accommodation; blindness and low vision	sense organs	1264	6.21218	1.07552	0.920802	1.25623	0.358243	1.36051	1
380.4	Impacted cerumen	sense organs	163	6.22587	0.819334	0.524879	1.27898	0.380486	1.73928	1
380.1	Otitis externa	sense organs	454	6.2204	0.899578	0.695566	1.16343	0.419978	1.4639	1
362	Other retinal disorders	sense organs	1403	6.21218	0.941773	0.80417	1.10292	0.456638	1.31805	1
375.2	Epiphora	sense organs	136	6.21766	1.17977	0.7525	1.84963	0.471182	1.64029	1
374	Other disorders of eyelids	sense organs	649	6.21492	0.917294	0.725174	1.16031	0.471561	1.40368	1
368.2	Diplopia and disorders of binocular vision	sense organs	177	6.21766	0.855741	0.544663	1.34449	0.499154	1.61242	1
366.2	Senile cataract	sense organs	3311	6.18754	1.03588	0.934993	1.14766	0.500126	1.22867	1
389.1	Sensorineural hearing loss	sense organs	286	6.21492	1.11266	0.80884	1.53059	0.511775	1.4667	1
361.1	Retinal detachment with retinal defect	sense organs	237	6.21492	1.08907	0.790674	1.50007	0.601486	1.40051	1
374.3	Ptosis of eyelid	sense organs	226	6.21492	0.904552	0.605319	1.35171	0.624507	1.44706	1
365	Glaucoma	sense organs	1300	6.21218	0.963239	0.82384	1.12622	0.638649	1.23721	1
362.2	Degeneration of macula and posterior pole of retina	sense organs	1035	6.21218	1.03549	0.860681	1.2458	0.711647	1.22718	1
362.29	Macular degeneration (senile) of retina NOS	sense organs	1035	6.21218	1.03549	0.860681	1.2458	0.711647	1.22718	1
375	Disorders of lacrimal system	sense organs	403	6.21492	1.03775	0.785838	1.3704	0.793967	1.23566	1
371.3	Inflammation of eyelids	sense organs	518	6.21766	0.969262	0.765786	1.2268	0.795102	1.2126	1
362.4	Retinal vascular changes and abnomalities	sense organs	217	6.21766	1.03458	0.705407	1.51735	0.861898	1.22371	1
389.4	Tinnitus	sense organs	241	6.2204	1.02712	0.72794	1.44928	0.878907	1.19404	1
368.1	Amblyopia	sense organs	169	6.21766	1.01972	0.661841	1.57113	0.929433	1.16154	1
367.1	Myopia	sense organs	517	6.21492	1.00998	0.803177	1.27004	0.932268	1.11041	1
366	Cataract	sense organs	5676	6.1191	0.998011	0.922574	1.07962	0.960398	1.04668	1
371	Inflammation of the eye	sense organs	606	6.2204	0.99953	0.804971	1.24111	0.996606	1.02215	1
770	Myalgia and myositis unspecified	symptoms	435	6.21492	0.445116	0.308469	0.642295	1.51779e-05	3.92012	2.48808
785	Abdominal pain	symptoms	2897	6.19849	0.807678	0.726224	0.898269	8.21629e-05	1.78109	1.46833
782.3	Edema	symptoms	555	6.21492	0.541855	0.391621	0.749722	0.000216705	3.09467	2.00111
782	Symptoms involving skin and other integumentary tissue	symptoms	624	6.21492	0.58819	0.439922	0.786429	0.000342036	2.79114	1.85921
781	Symptoms involving nervous and musculoskeletal systems	symptoms	1268	6.21218	0.748594	0.620592	0.902998	0.00247475	2.00563	1.45233
789	Nausea and vomiting	symptoms	1703	6.21218	0.808984	0.699483	0.935626	0.00428119	1.77637	1.33998
798	Malaise and fatigue	symptoms	752	6.21492	0.734241	0.585541	0.920704	0.00746193	2.06406	1.39197
790.6	Other abnormal blood chemistry	symptoms	1433	6.21218	0.814088	0.696244	0.951879	0.00993413	1.75801	1.28101
798.1	Chronic fatigue syndrome	symptoms	120	6.21766	0.458174	0.243808	0.86102	0.0153146	3.78915	1.59439
773	Pain in limb	symptoms	1378	6.22587	0.876289	0.749961	1.0239	0.0963859	1.54256	1
760	Back pain	symptoms	1492	6.21218	0.880703	0.757612	1.02379	0.0981579	1.52764	1
783	Fever of unknown origin	symptoms	704	6.21492	0.835482	0.671795	1.03905	0.106174	1.68239	1
788	Syncope and collapse	symptoms	1291	6.21218	0.885458	0.75338	1.04069	0.139938	1.51158	1
761	Cervicalgia	symptoms	527	6.2204	0.835902	0.649868	1.07519	0.16286	1.68093	1
764	Sciatica	symptoms	619	6.21492	0.864076	0.683981	1.09159	0.220542	1.58398	1
790	Nonspecific findings on examination of blood	symptoms	171	6.21766	0.825817	0.520753	1.30959	0.415934	1.7163	1
793.2	Nonspecific abnormal findings on radiological and other examination of other intrathoracic organs (echocardiogram, etc)	symptoms	169	6.21766	0.830518	0.528282	1.30567	0.421103	1.69976	1
793	Nonspecific abnormal findings on radiological and other examination of musculoskeletal system	symptoms	204	6.21766	0.864475	0.573303	1.30353	0.487068	1.58262	1
766	Neuralgia, neuritis, and radiculitis NOS	symptoms	132	6.2204	0.844625	0.499641	1.42781	0.528428	1.65065	1
763	Thoracic or lumbosacral neuritis or radiculitis, unspecified	symptoms	574	6.21492	0.993011	0.784202	1.25742	0.953565	1.09123	1

## Sheet: mean_acceleration
phecode	phenotype	category	num_events	median_follow_up	hazard_ratio	hazard_ratio_lower	hazard_ratio_upper	p	e_value_point	e_value_null
459	Other disorders of circulatory system	circulatory system	3072	6.19576	0.806129	0.77053	0.843372	8.57847e-21	1.7867	1.65498
459.9	Circulatory disease NEC	circulatory system	3053	6.19576	0.807985	0.772227	0.8454	2.65822e-20	1.77998	1.64797
401	Hypertension	circulatory system	9603	6.07255	0.895677	0.873973	0.91792	1.33209e-18	1.47708	1.40153
401.1	Essential hypertension	circulatory system	9608	6.07255	0.89571	0.874003	0.917955	1.3749e-18	1.47697	1.40141
458	Hypotension	circulatory system	1770	6.21218	0.77317	0.728154	0.820968	4.25674e-17	1.90937	1.73347
411.8	Other chronic ischemic heart disease, unspecified	circulatory system	1804	6.21218	0.772829	0.727357	0.821145	8.15726e-17	1.91067	1.73284
415	Pulmonary heart disease	circulatory system	849	6.21492	0.71771	0.656458	0.784677	3.15671e-13	2.13361	1.86577
443.9	Peripheral vascular disease, unspecified	circulatory system	340	6.21766	0.591126	0.509812	0.685409	3.33566e-12	2.77341	2.2773
433	Cerebrovascular disease	circulatory system	1665	6.21218	0.802409	0.754141	0.853766	3.53429e-12	1.80022	1.61918
458.1	Orthostatic hypotension	circulatory system	516	6.21492	0.66026	0.587252	0.742345	3.82957e-12	2.39735	2.03086
428.1	Congestive heart failure (CHF) NOS	circulatory system	868	6.21492	0.748154	0.682674	0.819914	5.33653e-10	2.0074	1.73721
415.1	Acute pulmonary heart disease	circulatory system	696	6.21492	0.741464	0.672629	0.817343	1.77304e-09	2.03444	1.74637
433.3	Cerebral ischemia	circulatory system	708	6.21492	0.741032	0.672071	0.817069	1.8127e-09	2.0362	1.74735
415.11	Pulmonary embolism and infarction, acute	circulatory system	720	6.21492	0.7478	0.679624	0.822816	2.54707e-09	2.00882	1.72691
447	Other disorders of arteries and arterioles	circulatory system	169	6.21766	0.535974	0.433536	0.662615	8.26709e-09	3.13671	2.38577
433.21	Cerebral artery occlusion, with cerebral infarction	circulatory system	762	6.21492	0.760634	0.692774	0.83514	9.55009e-09	1.95791	1.68358
428	Congestive heart failure; nonhypertensive	circulatory system	1033	6.21492	0.787909	0.726248	0.854806	9.85969e-09	1.85368	1.61562
433.2	Occlusion of cerebral arteries	circulatory system	703	6.21492	0.759632	0.689304	0.837135	2.91679e-08	1.96184	1.67663
440	Atherosclerosis	circulatory system	152	6.21766	0.532691	0.424401	0.668612	5.58336e-08	3.16055	2.35662
443	Peripheral vascular disease	circulatory system	662	6.21492	0.766819	0.696113	0.844708	7.48304e-08	1.93382	1.65036
415.2	Chronic pulmonary heart disease	circulatory system	185	6.21766	0.572491	0.466204	0.70301	1.02118e-07	2.88885	2.19765
428.2	Heart failure NOS	circulatory system	674	6.21492	0.763832	0.690911	0.84445	1.4207e-07	1.94541	1.65125
394	Rheumatic disease of the heart valves	circulatory system	928	6.21492	0.799959	0.735625	0.869921	1.81207e-07	1.80917	1.56413
414	Other forms of chronic heart disease	circulatory system	814	6.21492	0.790025	0.722859	0.863432	2.00202e-07	1.8458	1.58617
411.2	Myocardial infarction	circulatory system	1562	6.21218	0.849381	0.798207	0.903837	2.61997e-07	1.63424	1.44949
427.7	Tachycardia NOS	circulatory system	483	6.21492	0.747874	0.667608	0.837789	5.2919e-07	2.00852	1.67435
458.9	Hypotension NOS	circulatory system	1097	6.21492	0.826688	0.767338	0.890628	5.52228e-07	1.71323	1.49413
433.8	Late effects of cerebrovascular disease	circulatory system	171	6.21766	0.598702	0.486562	0.736688	1.2482e-06	2.72837	2.05397
427.21	Atrial fibrillation	circulatory system	1198	6.21218	0.836059	0.777628	0.898881	1.27327e-06	1.68038	1.46626
426.3	Bundle branch block	circulatory system	1024	6.21492	0.826393	0.764018	0.89386	1.91441e-06	1.71427	1.48322
418	Nonspecific chest pain	circulatory system	2636	6.19576	0.896657	0.857182	0.937951	2.04905e-06	1.47377	1.33173
426	Cardiac conduction disorders	circulatory system	1909	6.20671	0.873329	0.825294	0.924159	2.69955e-06	1.55258	1.38006
426.32	Left bundle branch block	circulatory system	484	6.21492	0.761578	0.677273	0.856376	5.35899e-06	1.95421	1.61025
411	Ischemic Heart Disease	circulatory system	3307	6.19576	0.908536	0.871687	0.946942	5.60788e-06	1.43355	1.29928
433.31	Transient cerebral ischemia	circulatory system	347	6.21492	0.728347	0.633988	0.836751	7.5476e-06	2.08857	1.67797
411.3	Angina pectoris	circulatory system	1448	6.21218	0.888092	0.833652	0.946088	0.000235972	1.50269	1.30241
454.1	Varicose veins of lower extremity	circulatory system	623	6.21492	1.14012	1.06058	1.22563	0.000379607	1.53982	1.31405
442	Other aneurysm	circulatory system	501	6.21492	0.816858	0.730086	0.913942	0.000414767	1.7481	1.41514
394.7	Disease of tricuspid valve	circulatory system	155	6.21766	0.685712	0.553231	0.849919	0.000571991	2.2759	1.63239
442.11	Abdominal aortic aneurysm	circulatory system	226	6.21492	0.735882	0.616896	0.877818	0.00065406	2.05729	1.53739
420	Carditis	circulatory system	436	6.21492	0.813333	0.722001	0.916218	0.000674437	1.76072	1.40736
420.2	Pericarditis	circulatory system	313	6.21766	0.790068	0.686848	0.9088	0.000971331	1.84564	1.43265
411.4	Coronary atherosclerosis	circulatory system	2375	6.20671	0.92235	0.878989	0.96785	0.00100157	1.3863	1.21848
442.1	Aortic aneurysm	circulatory system	409	6.21492	0.814284	0.718385	0.922984	0.00131108	1.75731	1.38412
394.1	Mitral valve stenosis and aortic valve stenosis	circulatory system	240	6.21766	0.759646	0.642313	0.898414	0.00132103	1.96178	1.46784
395.1	Nonrheumatic mitral valve disorders	circulatory system	617	6.21492	0.852495	0.772467	0.940813	0.00150864	1.62355	1.3215
395.6	Heart valve replaced	circulatory system	289	6.21492	0.788543	0.678444	0.916509	0.00195999	1.85132	1.40637
426.9	Cardiac pacemaker/device in situ	circulatory system	645	6.21492	0.859832	0.778634	0.949498	0.00284614	1.59844	1.28987
454	Varicose veins	circulatory system	678	6.21492	1.11556	1.03607	1.20115	0.00373953	1.47461	1.22937
395	Heart valve disorders	circulatory system	1323	6.21218	0.90628	0.847313	0.96935	0.00414601	1.44121	1.21223
426.91	Cardiac pacemaker in situ	circulatory system	622	6.21492	0.863253	0.78027	0.955062	0.00434969	1.58678	1.26901
426.21	First degree AV block	circulatory system	426	6.21492	0.835707	0.738266	0.94601	0.00454796	1.68161	1.30269
427.42	Cardiac arrest	circulatory system	255	6.21766	0.801074	0.685053	0.936745	0.00546051	1.80509	1.33601
416	Cardiomegaly	circulatory system	832	6.21492	0.891419	0.818155	0.971243	0.00861949	1.49146	1.20421
451.2	Phlebitis and thrombophlebitis of lower extremities	circulatory system	530	6.21492	0.880341	0.793862	0.976241	0.015703	1.52886	1.18223
418.1	Precordial pain	circulatory system	690	6.21492	0.89742	0.821572	0.980271	0.0162952	1.4712	1.16341
451	Phlebitis and thrombophlebitis	circulatory system	274	6.21766	0.836592	0.72214	0.969184	0.0174556	1.67852	1.21292
426.31	Right bundle branch block	circulatory system	534	6.21492	0.885219	0.796211	0.984176	0.0241349	1.51239	1.14389
411.9	Other acute and subacute forms of ischemic heart disease	circulatory system	363	6.21492	0.865452	0.761653	0.983398	0.0266377	1.5793	1.14791
427.4	Cardiac arrest and ventricular fibrillation	circulatory system	183	6.2204	0.818284	0.682726	0.980758	0.0299898	1.74302	1.16106
426.2	Atrioventricular [AV] block	circulatory system	748	6.21492	0.912505	0.833786	0.998657	0.0466825	1.42004	1.03805
446	Polyarteritis nodosa and allied conditions	circulatory system	184	6.21766	0.83851	0.697535	1.00798	0.0607437	1.67184	1
427.5	Arrhythmia (cardiac) NOS	circulatory system	225	6.21766	0.858126	0.730002	1.00874	0.0636649	1.60426	1
441	Vascular insufficiency of intestine	circulatory system	140	6.21766	0.826109	0.669751	1.01897	0.0743563	1.71527	1
446.5	Giant cell arteritis	circulatory system	120	6.21766	0.811867	0.643323	1.02457	0.07917	1.76598	1
454.11	Varicose veins of lower extremity, symptomtic	circulatory system	170	6.21766	1.12774	0.9826	1.29431	0.0872204	1.50728	1
427.9	Palpitations	circulatory system	664	6.21492	0.926753	0.848381	1.01236	0.091528	1.37107	1
427	Cardiac dysrhythmias	circulatory system	3466	6.19302	0.969759	0.93283	1.00815	0.121106	1.2105	1
455	Hemorrhoids	circulatory system	3444	6.18754	0.972652	0.936951	1.00971	0.146124	1.19814	1
402	Elevated blood pressure reading without diagnosis of hypertension	circulatory system	336	6.21766	0.917514	0.808073	1.04178	0.184044	1.40292	1
433.1	Occlusion and stenosis of precerebral arteries	circulatory system	273	6.21492	0.905933	0.781511	1.05016	0.189988	1.44238	1
427.2	Atrial fibrillation and flutter	circulatory system	1574	6.21218	0.963366	0.907536	1.02263	0.22047	1.23671	1
427.22	Atrial flutter	circulatory system	275	6.21492	1.07633	0.950058	1.21938	0.247969	1.36296	1
396	Abnormal heart sounds	circulatory system	355	6.21492	0.927966	0.816424	1.05475	0.252544	1.36685	1
450	Noninfectious disorders of lymphatic channels	circulatory system	208	6.21766	0.910173	0.76902	1.07724	0.27366	1.42798	1
430.2	Intracerebral hemorrhage	circulatory system	155	6.2204	0.903536	0.742939	1.09885	0.309669	1.45051	1
427.1	Paroxysmal tachycardia, unspecified	circulatory system	501	6.21492	0.950506	0.857771	1.05327	0.332472	1.28613	1
425.1	Primary/intrinsic cardiomyopathies	circulatory system	245	6.21492	0.928559	0.798052	1.08041	0.337479	1.36479	1
426.24	Atrioventricular block, complete	circulatory system	203	6.21766	0.923628	0.777428	1.09732	0.366194	1.38189	1
443.1	Raynaud's syndrome	circulatory system	319	6.21492	0.951686	0.840142	1.07804	0.436251	1.28173	1
425	Cardiomyopathy	circulatory system	247	6.21492	0.942318	0.811297	1.0945	0.436679	1.31608	1
430	Intracranial hemorrhage	circulatory system	303	6.21766	0.951748	0.832862	1.0876	0.467567	1.2815	1
395.2	Nonrheumatic aortic valve disorders	circulatory system	660	6.21492	0.966902	0.879727	1.06271	0.485051	1.22239	1
427.11	Paroxysmal supraventricular tachycardia	circulatory system	353	6.21492	0.970108	0.859322	1.09518	0.623779	1.20903	1
427.8	Sinoatrial node dysfunction (Bradycardia)	circulatory system	127	6.21766	1.03957	0.854105	1.2653	0.698722	1.24238	1
427.12	Paroxysmal ventricular tachycardia	circulatory system	168	6.21766	0.96924	0.814634	1.15319	0.724553	1.21269	1
427.3	Other specified cardiac dysrhythmias	circulatory system	809	6.21492	0.988971	0.913763	1.07037	0.783464	1.11734	1
411.1	Unstable angina (intermediate coronary syndrome)	circulatory system	258	6.21766	0.988842	0.857492	1.14031	0.877371	1.11811	1
427.6	Premature beats	circulatory system	286	6.21492	0.99352	0.866607	1.13902	0.925715	1.08755	1
426.23	Second degree AV block	circulatory system	140	6.21766	1.00357	0.826692	1.21829	0.971271	1.06342	1
707	Chronic ulcer of skin	dermatologic	484	6.21492	0.589946	0.519956	0.669358	2.60835e-16	2.78052	2.35302
707.1	Decubitus ulcer	dermatologic	308	6.21766	0.599245	0.511895	0.701502	1.88575e-10	2.72518	2.20434
707.2	Chronic ulcer of leg or foot	dermatologic	180	6.21766	0.5295	0.427823	0.655342	5.08119e-09	3.184	2.42175
687.1	Rash and other nonspecific skin eruption	dermatologic	302	6.21492	0.771197	0.668466	0.889716	0.000368024	1.91693	1.49721
709	Diffuse diseases of connective tissue	dermatologic	147	6.21766	0.769291	0.626831	0.944129	0.0120665	1.92427	1.30954
702.2	Seborrheic keratosis	dermatologic	512	6.21492	0.878158	0.792227	0.973409	0.0134015	1.53624	1.19484
694.2	Other dyschromia	dermatologic	184	6.21766	0.807182	0.676248	0.963466	0.0176867	1.78288	1.2363
694	Dyschromia and Vitiligo	dermatologic	226	6.21766	0.839255	0.716436	0.98313	0.0299528	1.66925	1.14927
696.4	Psoriasis	dermatologic	422	6.21492	0.88299	0.786918	0.990791	0.0342273	1.51991	1.10615
681.6	Cellulitis and abscess of foot, toe	dermatologic	728	6.21492	0.910446	0.831975	0.996318	0.041333	1.42705	1.0646
681.5	Cellulitis and abscess of leg, except foot	dermatologic	728	6.21492	0.910473	0.832	0.996347	0.0413955	1.42696	1.06433
687	Symptoms affecting skin	dermatologic	946	6.21492	0.927456	0.861048	0.998985	0.0469489	1.36863	1.03291
681.3	Cellulitis and abscess of arm/hand	dermatologic	729	6.21492	0.913527	0.834906	0.999552	0.0488696	1.41656	1.02163
696	Psoriasis and related disorders	dermatologic	432	6.21492	0.893184	0.797503	1.00035	0.0507023	1.4855	1
695	Erythematous conditions	dermatologic	606	6.21492	0.913837	0.831437	1.0044	0.0616469	1.4155	1
947	Urticaria	dermatologic	170	6.2204	0.843697	0.702448	1.01335	0.0690481	1.65385	1
681.1	Cellulitis and abscess of fingers/toes	dermatologic	148	6.2204	1.14218	0.987383	1.32125	0.0736004	1.54517	1
690.1	Seborrheic dermatitis	dermatologic	652	6.21492	0.922238	0.843547	1.00827	0.0752429	1.38669	1
689	Disorder of skin and subcutaneous tissue NOS	dermatologic	1934	6.21218	0.955159	0.907637	1.00517	0.0780825	1.26864	1
686	Other local infections of skin and subcutaneous tissue	dermatologic	510	6.2204	0.913179	0.824238	1.01172	0.0823619	1.41774	1
690	Erythematosquamous dermatosis	dermatologic	653	6.21492	0.925794	0.847005	1.01191	0.0893118	1.3744	1
706	Diseases of sebaceous glands	dermatologic	663	6.21492	0.933567	0.855183	1.01914	0.124457	1.34725	1
686.1	Carbuncle and furuncle	dermatologic	340	6.21766	0.908719	0.802422	1.0291	0.131535	1.43293	1
706.2	Sebaceous cyst	dermatologic	645	6.21492	0.941151	0.861339	1.02836	0.179772	1.32028	1
695.3	Rosacea	dermatologic	215	6.21766	0.899315	0.76938	1.05119	0.182564	1.46479	1
939	Atopic/contact dermatitis due to other or unspecified	dermatologic	999	6.21492	1.04253	0.97561	1.11403	0.218533	1.25309	1
696.41	Psoriasis vulgaris	dermatologic	364	6.21492	0.926592	0.820098	1.04691	0.220965	1.37163	1
701.3	Circumscribed scleroderma	dermatologic	130	6.21766	0.892807	0.726364	1.09739	0.281428	1.48677	1
702.1	Actinic keratosis	dermatologic	961	6.21492	1.03282	0.963696	1.1069	0.360881	1.21693	1
701	Other hypertrophic and atrophic conditions of skin	dermatologic	722	6.21492	0.96153	0.88374	1.04617	0.362077	1.244	1
687.2	Localized superficial swelling, mass, or lump	dermatologic	174	6.22587	1.0742	0.919984	1.25427	0.365344	1.35653	1
704	Diseases of hair and hair follicles	dermatologic	206	6.21766	1.05935	0.915941	1.22521	0.437251	1.31008	1
701.2	Scar conditions and fibrosis of skin	dermatologic	224	6.21492	0.948283	0.813529	1.10536	0.497107	1.29435	1
681	Superficial cellulitis and abscess	dermatologic	523	6.21766	1.03264	0.939202	1.13536	0.506887	1.21622	1
695.7	Prurigo and Lichen	dermatologic	183	6.21766	1.04803	0.894464	1.22796	0.56171	1.27239	1
702	Degenerative skin conditions and other dermatoses	dermatologic	1390	6.21492	0.982488	0.925525	1.04296	0.562081	1.15252	1
703	Diseases of nail, NOS	dermatologic	222	6.2204	1.03493	0.896703	1.19447	0.63877	1.22507	1
698	Pruritus and related conditions	dermatologic	257	6.2204	0.979831	0.852874	1.12569	0.773516	1.16553	1
687.4	Disturbance of skin sensation	dermatologic	439	6.21492	1.01206	0.914384	1.12017	0.816947	1.12253	1
705.8	Hyperhidrosis	dermatologic	124	6.21766	0.997918	0.820035	1.21439	0.983398	1.04781	1
574.1	Cholelithiasis	digestive	1352	6.21218	0.709706	0.661943	0.760916	5.09199e-22	2.16821	1.9568
574	Cholelithiasis and cholecystitis	digestive	1585	6.20671	0.738753	0.693077	0.787439	1.42297e-20	2.04551	1.85544
563	Constipation	digestive	2394	6.20671	0.796785	0.757307	0.83832	1.91812e-18	1.82081	1.6725
573	Other disorders of liver	digestive	1380	6.21218	0.748066	0.699193	0.800355	3.75519e-17	2.00775	1.80772
573.7	Abnormal results of function study of liver	digestive	801	6.21492	0.715851	0.654372	0.783107	2.95768e-13	2.14159	1.87167
571	Chronic liver disease and cirrhosis	digestive	1078	6.21492	0.755138	0.699284	0.815454	7.86877e-13	1.97955	1.75312
571.5	Other chronic nonalcoholic liver disease	digestive	956	6.21492	0.746499	0.687831	0.810171	2.54611e-12	2.01405	1.77209
574.12	Cholelithiasis with other cholecystitis	digestive	586	6.21492	0.690238	0.6206	0.767689	8.36224e-12	2.25511	1.93045
532	Dysphagia	digestive	1168	6.21218	0.793821	0.739278	0.852388	2.05047e-10	1.83174	1.62391
564	Functional digestive disorders	digestive	4098	6.18754	0.890107	0.857906	0.923516	5.93007e-10	1.49589	1.38228
530	Diseases of esophagus	digestive	5194	6.14511	0.904883	0.876066	0.934649	1.4235e-09	1.44594	1.34343
550.2	Diaphragmatic hernia	digestive	3429	6.18754	0.883299	0.848066	0.919995	2.29868e-09	1.51887	1.39441
530.1	Esophagitis, GERD and related diseases	digestive	4920	6.17385	0.909254	0.879559	0.939953	1.96283e-08	1.43111	1.32458
564.9	Personal history of diseases of digestive system	digestive	3197	6.19302	0.886979	0.850575	0.92494	2.03389e-08	1.50645	1.37735
562.1	Diverticulosis	digestive	5546	6.1191	0.914704	0.886366	0.943947	2.81488e-08	1.41254	1.31019
575	Other biliary tract disease	digestive	688	6.21492	0.772439	0.701445	0.850618	1.52844e-07	1.91217	1.62999
574.11	Cholelithiasis with acute cholecystitis	digestive	227	6.21492	0.646648	0.542204	0.77121	1.23176e-06	2.46569	1.91688
571.51	Cirrhosis of liver without mention of alcohol	digestive	145	6.21766	0.57832	0.461207	0.725172	2.10212e-06	2.852	2.1019
530.2	Esophageal bleeding (varices/hemorrhage)	digestive	346	6.21492	0.734316	0.641192	0.840965	8.07117e-06	2.06375	1.66332
577	Diseases of pancreas	digestive	434	6.21492	0.759357	0.672009	0.85806	1.0091e-05	1.96291	1.60449
560	Intestinal obstruction without mention of hernia	digestive	738	6.21492	0.82035	0.750113	0.897164	1.44987e-05	1.73566	1.47206
530.11	GERD	digestive	3747	6.18754	0.920281	0.88582	0.956082	1.98637e-05	1.39343	1.26513
571.8	Liver abscess and sequelae of chronic liver disease	digestive	199	6.21766	0.685114	0.570416	0.822876	5.22305e-05	2.27867	1.7267
574.2	Calculus of bile duct	digestive	294	6.21492	0.747684	0.644547	0.867324	0.000123273	2.00929	1.57294
535	Gastritis and duodenitis	digestive	3477	6.18754	0.926962	0.891364	0.963982	0.000147103	1.37034	1.23424
530.3	Stricture and stenosis of esophagus	digestive	348	6.21492	0.784065	0.687219	0.89456	0.000298705	1.86807	1.48086
567	Peritonitis and retroperitoneal infections	digestive	157	6.21766	0.6848	0.557106	0.841763	0.000323229	2.28012	1.66055
550	Abdominal hernia	digestive	5030	6.16016	0.943018	0.913209	0.973801	0.000343719	1.31356	1.19312
577.1	Acute pancreatitis	digestive	216	6.21766	0.733513	0.616847	0.872244	0.000454026	2.06707	1.55625
564.1	Irritable Bowel Syndrome	digestive	932	6.21492	0.876755	0.811746	0.946971	0.000819426	1.54098	1.29917
575.8	Other disorders of biliary tract	digestive	183	6.21766	0.72072	0.594458	0.873802	0.000859895	2.12075	1.55097
578.9	Hemorrhage of gastrointestinal tract	digestive	1444	6.21218	0.9037	0.850637	0.960073	0.00103907	1.44995	1.24972
568.1	Peritoneal adhesions (postoperative) (postinfection)	digestive	787	6.21492	0.865944	0.794233	0.944131	0.0011006	1.57763	1.30953
568	Other disorders of peritoneum	digestive	834	6.21492	0.871203	0.801347	0.947149	0.00122383	1.55978	1.29852
561	Symptoms involving digestive system	digestive	2512	6.19576	0.929123	0.888023	0.972126	0.00144941	1.36282	1.20042
578	Gastrointestinal hemorrhage	digestive	2147	6.20671	0.923892	0.879711	0.970293	0.00154446	1.38098	1.20825
560.4	Other intestinal obstruction	digestive	473	6.21492	0.836556	0.748557	0.9349	0.00164949	1.67865	1.34255
572	Ascites (non malignant)	digestive	315	6.21766	0.801168	0.697725	0.919947	0.0016727	1.80475	1.39458
550.1	Inguinal hernia	digestive	1511	6.20671	1.07878	1.02869	1.1313	0.00177174	1.3703	1.20048
575.7	Other disorders of gallbladder	digestive	210	6.21766	0.768426	0.645549	0.914693	0.00304708	1.9276	1.41258
575.1	Cholangitis	digestive	171	6.21766	0.756652	0.622453	0.919784	0.00511992	1.97357	1.39514
537	Other disorders of stomach and duodenum	digestive	572	6.21492	0.870948	0.78841	0.962127	0.00652844	1.56064	1.24163
569	Other disorders of intestine	digestive	855	6.21492	0.896355	0.82699	0.971539	0.00775431	1.47479	1.20294
578.1	Hematemesis	digestive	156	6.21766	0.764771	0.626106	0.934146	0.0086049	1.94176	1.34521
523	Gingival and periodontal diseases	digestive	160	6.21766	0.779093	0.6453	0.940626	0.00941268	1.88682	1.32217
536	Disorders of function of stomach	digestive	653	6.21492	0.886619	0.809424	0.971176	0.00961823	1.50766	1.20449
536.8	Dyspepsia and other specified disorders of function of stomach	digestive	651	6.21492	0.888782	0.811342	0.973613	0.0112476	1.50036	1.19395
559	Ileostomy status	digestive	201	6.21766	0.800126	0.672305	0.952248	0.0120411	1.80856	1.27963
579	Other symptoms involving abdomen and pelvis	digestive	793	6.21492	0.900741	0.82944	0.978171	0.0129729	1.45997	1.17336
550.6	Incisional hernia	digestive	169	6.21766	0.785227	0.646928	0.953091	0.0144448	1.86371	1.27646
531.3	Duodenal ulcer	digestive	251	6.21492	0.830417	0.713128	0.966997	0.0167594	1.70012	1.222
535.6	Duodenitis	digestive	788	6.21492	0.906379	0.834329	0.984651	0.0200196	1.44087	1.14141
530.12	Ulcer of esophagus	digestive	301	6.21492	0.85028	0.741039	0.975625	0.0207949	1.63115	1.18501
560.1	Paralytic ileus	digestive	147	6.21766	0.792787	0.643963	0.976006	0.0286031	1.83556	1.18329
531	Peptic ulcer (excl. esophageal)	digestive	802	6.21492	0.913844	0.841384	0.992544	0.0325566	1.41548	1.09451
560.3	Peritoneal or intestinal adhesions	digestive	170	6.21766	0.82076	0.683037	0.986251	0.0350582	1.73421	1.13283
578.2	Blood in stool	digestive	279	6.21492	0.859226	0.743386	0.993116	0.0400281	1.60051	1.09048
575.2	Obstruction of bile duct	digestive	193	6.2204	0.831412	0.696852	0.991955	0.0403996	1.69663	1.09853
528	Diseases of the oral soft tissues, excluding lesions specific for gingiva and tongue	digestive	468	6.21492	0.89581	0.805453	0.996303	0.042535	1.47664	1.06474
573.5	Jaundice (not of newborn)	digestive	120	6.21766	0.811878	0.648866	1.01584	0.0683778	1.76594	1
535.8	Other specified gastritis	digestive	1527	6.20671	0.947602	0.893729	1.00472	0.0715074	1.29686	1
550.5	Ventral hernia	digestive	364	6.21492	0.891241	0.785924	1.01067	0.0727274	1.49206	1
521.1	Dental caries	digestive	334	6.21492	0.894765	0.789847	1.01362	0.0805742	1.48016	1
530.5	Disorders of esophageal motility	digestive	122	6.21766	0.824325	0.660556	1.0287	0.0873387	1.72157	1
529	Diseases and other conditions of the tongue	digestive	178	6.21766	0.85754	0.718357	1.02369	0.0889707	1.60627	1
530.13	Barrett's esophagus	digestive	647	6.21492	0.924653	0.843825	1.01322	0.0932554	1.37835	1
535.1	Acute gastritis	digestive	172	6.21766	0.853211	0.708786	1.02707	0.0934002	1.62109	1
535.9	Gastritis and duodenitis, NOS	digestive	225	6.21492	0.875761	0.748666	1.02443	0.0972675	1.54434	1
558	Noninfectious gastroenteritis	digestive	800	6.21492	0.934808	0.862403	1.01329	0.101227	1.34287	1
574.3	Cholecystitis without cholelithiasis	digestive	304	6.21492	0.891137	0.774456	1.0254	0.107463	1.49241	1
521	Diseases of hard tissues of teeth	digestive	320	6.21492	0.90749	0.79977	1.02972	0.13214	1.4371	1
530.14	Reflux esophagitis	digestive	1169	6.21218	0.95507	0.893596	1.02077	0.175655	1.26898	1
564.8	Abnormal findings on exam of gastrointestinal tract/ abdominal area	digestive	370	6.21492	0.91956	0.813307	1.03969	0.180696	1.39591	1
531.2	Gastric ulcer	digestive	549	6.21492	0.938453	0.849886	1.03625	0.20914	1.32994	1
539	Bariatric surgery	digestive	164	6.21766	0.898835	0.747412	1.08094	0.257167	1.46641	1
530.9	Heartburn	digestive	249	6.21492	0.919968	0.795968	1.06328	0.258788	1.39451	1
555.1	Regional enteritis	digestive	130	6.21766	0.912637	0.750566	1.1097	0.359433	1.41959	1
579.8	Nonspecific abnormal findings in stool contents	digestive	548	6.21492	0.957878	0.870031	1.0546	0.380564	1.25824	1
555.2	Ulcerative colitis	digestive	225	6.21766	0.943188	0.814808	1.09179	0.433325	1.31294	1
565.1	Anal and rectal polyp	digestive	1256	6.21218	0.975687	0.917095	1.03802	0.435992	1.18473	1
561.2	Flatulence	digestive	312	6.21492	0.964451	0.850161	1.0941	0.573806	1.23235	1
556	Ulceration of the lower GI tract	digestive	188	6.21766	0.954365	0.810709	1.12348	0.57468	1.27165	1
557	Intestinal malabsorption (non-celiac)	digestive	251	6.21492	1.03158	0.903757	1.17749	0.645013	1.21209	1
540.11	Acute appendicitis	digestive	244	6.21492	0.968211	0.842648	1.11248	0.648495	1.21698	1
522	Diseases of pulp and periapical tissues	digestive	186	6.21766	0.96324	0.819021	1.13285	0.650847	1.23721	1
525	Other diseases of the teeth and supporting structures	digestive	245	6.21492	1.03214	0.89885	1.1852	0.65384	1.21429	1
565	Anal and rectal conditions	digestive	1926	6.20671	0.990979	0.943003	1.0414	0.720424	1.10494	1
540	Appendiceal conditions	digestive	298	6.21492	0.980421	0.865127	1.11108	0.756733	1.16269	1
557.1	Celiac disease	digestive	189	6.21492	1.02199	0.878616	1.18877	0.777888	1.17192	1
522.5	Periapical abscess	digestive	148	6.2204	0.976222	0.814942	1.16942	0.793934	1.18231	1
556.1	Ulceration of intestine	digestive	141	6.21766	0.977088	0.813579	1.17346	0.804082	1.17837	1
561.1	Diarrhea	digestive	142	6.21766	0.980147	0.80846	1.18829	0.83828	1.16401	1
550.4	Umbilical hernia	digestive	447	6.21492	0.989348	0.891219	1.09828	0.840749	1.11508	1
578.8	Hemorrhage of rectum and anus	digestive	667	6.21492	0.993445	0.914068	1.07971	0.876987	1.0881	1
555	Inflammatory bowel disease and other gastroenteritis and colitis	digestive	306	6.21492	1.00426	0.889765	1.13348	0.945164	1.06964	1
540.1	Appendicitis	digestive	271	6.21492	0.998373	0.877397	1.13603	0.980291	1.04203	1
276	Disorders of fluid, electrolyte, and acid-base balance	endocrine/metabolic	2363	6.20671	0.719822	0.682264	0.759448	2.65574e-33	2.12458	1.96256
276.1	Electrolyte imbalance	endocrine/metabolic	1587	6.21218	0.708571	0.663627	0.756559	6.76108e-25	2.17316	1.97393
250.2	Type 2 diabetes	endocrine/metabolic	2043	6.20671	0.752915	0.710926	0.797383	3.21585e-22	1.98837	1.81861
276.14	Hypopotassemia	endocrine/metabolic	593	6.21492	0.603833	0.540248	0.674901	6.34203e-19	2.69846	2.32653
275	Disorders of mineral metabolism	endocrine/metabolic	780	6.21492	0.680106	0.61955	0.746581	5.39373e-16	2.30198	2.01372
276.5	Hypovolemia	endocrine/metabolic	784	6.21492	0.681266	0.620131	0.748429	1.2386e-15	2.29655	2.00629
251	Other disorders of pancreatic internal secretion	endocrine/metabolic	225	6.21766	0.487552	0.403576	0.589003	9.46363e-14	3.51932	2.78622
251.1	Hypoglycemia	endocrine/metabolic	209	6.21766	0.47788	0.392373	0.582019	2.12101e-13	3.60463	2.82897
261	Vitamin deficiency	endocrine/metabolic	1023	6.21218	0.751834	0.694936	0.813391	1.21156e-12	1.99268	1.76051
275.3	Disorders of magnesium metabolism	endocrine/metabolic	268	6.21766	0.554282	0.468646	0.655566	5.5281e-12	3.00862	2.42063
276.4	Acid-base balance disorder	endocrine/metabolic	384	6.21492	0.626465	0.545525	0.719415	3.46147e-11	2.57185	2.12632
250	Diabetes mellitus	endocrine/metabolic	2509	6.20671	0.848224	0.806941	0.891619	1.00452e-10	1.63823	1.49078
276.41	Acidosis	endocrine/metabolic	319	6.21766	0.606559	0.520238	0.707203	1.7364e-10	2.68275	2.17916
276.13	Hyperpotassemia	endocrine/metabolic	283	6.21766	0.588343	0.499803	0.692567	1.83563e-10	2.79022	2.2445
275.5	Disorders of calcium/phosphorus metabolism	endocrine/metabolic	497	6.21492	0.684042	0.60858	0.768861	1.92518e-10	2.28363	1.92592
261.4	Vitamin D deficiency	endocrine/metabolic	746	6.21492	0.755843	0.689371	0.828724	2.52297e-09	1.97676	1.70606
272.11	Hypercholesterolemia	endocrine/metabolic	4746	6.17659	0.901594	0.870687	0.933597	5.8567e-09	1.45708	1.34714
272	Disorders of lipoid metabolism	endocrine/metabolic	5056	6.17385	0.90609	0.876062	0.937147	9.74397e-09	1.44185	1.33459
272.1	Hyperlipidemia	endocrine/metabolic	5021	6.17385	0.907384	0.877227	0.938578	1.74292e-08	1.43746	1.3295
278	Overweight, obesity and other hyperalimentation	endocrine/metabolic	3058	6.19302	0.885673	0.846185	0.927004	1.81711e-07	1.51085	1.3702
278.1	Obesity	endocrine/metabolic	3058	6.19302	0.887707	0.848148	0.929113	3.03822e-07	1.50399	1.36286
276.12	Hyposmolality and/or hyponatremia	endocrine/metabolic	815	6.21492	0.804976	0.737298	0.878866	1.28728e-06	1.79088	1.53384
276.6	Fluid overload	endocrine/metabolic	247	6.21766	0.655024	0.55074	0.779055	1.73634e-06	2.42334	1.88696
275.53	Disorders of phosphorus metabolism	endocrine/metabolic	176	6.21766	0.638362	0.524094	0.777543	8.183e-06	2.50855	1.8927
260	Protein-calorie malnutrition	endocrine/metabolic	234	6.21766	0.688557	0.582235	0.814295	1.29728e-05	2.2628	1.75727
261.2	Vitamin B-complex deficiencies	endocrine/metabolic	315	6.21766	0.733478	0.635972	0.845934	2.05421e-05	2.06721	1.64612
274	Gout and other crystal arthropathies	endocrine/metabolic	876	6.21492	0.840357	0.771869	0.914921	6.07255e-05	1.66543	1.4118
274.1	Gout	endocrine/metabolic	824	6.21492	0.837921	0.767441	0.914873	7.99131e-05	1.67389	1.41196
244.1	Secondary hypothyroidism	endocrine/metabolic	238	6.21492	0.725069	0.615038	0.854785	0.000128929	2.10234	1.61569
277	Other disorders of metabolism	endocrine/metabolic	483	6.21492	0.805845	0.721148	0.900489	0.000138977	1.78773	1.46082
244	Hypothyroidism	endocrine/metabolic	1820	6.20671	0.899142	0.850332	0.950753	0.000188921	1.46538	1.28521
252	Disorders of parathyroid gland	endocrine/metabolic	218	6.21492	0.728723	0.611753	0.868057	0.000392557	2.087	1.57045
252.1	Hyperparathyroidism	endocrine/metabolic	189	6.21766	0.721914	0.597597	0.872092	0.000726675	2.11568	1.55676
244.4	Hypothyroidism NOS	endocrine/metabolic	1701	6.20671	0.908707	0.857837	0.962594	0.00112599	1.43297	1.23978
260.6	Anorexia	endocrine/metabolic	182	6.21766	0.747867	0.619138	0.903361	0.00257414	2.00855	1.4511
241	Nontoxic nodular goiter	endocrine/metabolic	222	6.21492	0.779027	0.658674	0.921371	0.00354101	1.88707	1.38968
242	Thyrotoxicosis with or without goiter	endocrine/metabolic	297	6.21492	0.809448	0.700893	0.934816	0.00400935	1.77469	1.34284
250.23	Type 2 diabetes with ophthalmic manifestations	endocrine/metabolic	237	6.21492	0.783295	0.65879	0.931332	0.00568466	1.87096	1.3551
250.7	Diabetic retinopathy	endocrine/metabolic	262	6.21492	0.796774	0.677505	0.93704	0.0060332	1.82085	1.33497
250.4	Abnormal glucose	endocrine/metabolic	670	6.21492	1.09885	1.01634	1.18806	0.0179346	1.42843	1.14521
262	Mineral deficiency NEC	endocrine/metabolic	132	6.21766	0.804035	0.650318	0.994085	0.0439296	1.7943	1.08331
255	Disorders of adrenal glands	endocrine/metabolic	129	6.21766	0.80867	0.650439	1.00539	0.0559339	1.7775	1
253	Disorders of the pituitary gland and its hypothalamic control	endocrine/metabolic	127	6.21766	0.877118	0.71024	1.08321	0.223346	1.53975	1
250.1	Type 1 diabetes	endocrine/metabolic	161	6.21766	0.903239	0.749112	1.08908	0.286385	1.45152	1
250.42	Other abnormal glucose	endocrine/metabolic	199	6.2204	1.06557	0.915395	1.24038	0.412559	1.32989	1
270.3	Disorders of plasma protein metabolism	endocrine/metabolic	178	6.21766	0.954456	0.798711	1.14057	0.608055	1.27131	1
270	Disorders of protein plasma/amino-acid transport and metabolism	endocrine/metabolic	182	6.21766	0.956779	0.802701	1.14043	0.621888	1.26246	1
585	Renal failure	genitourinary	3294	6.19576	0.753403	0.719609	0.788784	1.1498e-33	1.98643	1.85042
585.1	Acute renal failure	genitourinary	1870	6.21218	0.70851	0.666333	0.753357	3.64535e-28	2.17343	1.98662
591	Urinary tract infection	genitourinary	2030	6.20671	0.757557	0.715942	0.801591	5.86492e-22	1.97	1.8032
585.3	Chronic renal failure [CKD]	genitourinary	1809	6.20671	0.751152	0.70543	0.799838	4.24169e-19	1.9954	1.80961
585.33	Chronic Kidney Disease, Stage III	genitourinary	1195	6.21218	0.752512	0.696184	0.813397	7.89776e-13	1.98998	1.76049
599	Other symptoms/disorders or the urinary system	genitourinary	2812	6.19576	0.877522	0.838376	0.918496	2.00824e-08	1.53839	1.39956
586	Other disorders of the kidney and ureters	genitourinary	786	6.21492	0.782155	0.714914	0.855721	8.45044e-08	1.87525	1.61249
599.4	Urinary incontinence	genitourinary	556	6.21492	0.744159	0.666329	0.831081	1.58233e-07	2.0235	1.69779
585.34	Chronic Kidney Disease, Stage IV	genitourinary	123	6.21766	0.574649	0.445236	0.741678	2.08589e-05	2.87513	2.03357
595	Hydronephrosis	genitourinary	492	6.21492	0.804907	0.720509	0.899191	0.000122969	1.79113	1.46521
599.2	Retention of urine	genitourinary	1630	6.21218	0.893198	0.841559	0.948005	0.000201356	1.48546	1.29538
596	Other disorders of bladder	genitourinary	1094	6.21218	0.877578	0.816251	0.943511	0.000410666	1.5382	1.31177
594	Urinary calculus	genitourinary	586	6.21492	0.839832	0.761244	0.926533	0.000497291	1.66725	1.37183
626	Disorders of menstruation and other abnormal bleeding from female genital tract	genitourinary	235	6.22313	0.778699	0.672812	0.901251	0.000795922	1.88831	1.45824
585.31	Renal dialysis	genitourinary	152	6.21766	0.708901	0.576438	0.871804	0.00111452	2.17172	1.55774
594.1	Calculus of kidney	genitourinary	385	6.21492	0.820053	0.725645	0.926744	0.00147737	1.73672	1.3711
624.9	stress incontinence, female	genitourinary	263	6.21492	0.784371	0.673966	0.912861	0.00170169	1.86692	1.41883
580.2	Nephrotic syndrome without mention of glomerulonephritis	genitourinary	134	6.21766	0.718778	0.578805	0.892601	0.00280715	2.12904	1.48747
586.2	Cyst of kidney, acquired	genitourinary	428	6.21492	0.833921	0.738614	0.941525	0.00335645	1.68784	1.31894
624	Symptoms involving female genital tract	genitourinary	386	6.21492	0.839493	0.741797	0.950056	0.00557803	1.66843	1.2878
626.1	Irregular menstrual cycle/bleeding	genitourinary	183	6.22313	0.812569	0.693876	0.951565	0.00998968	1.76346	1.28218
613	Other nonmalignant breast conditions	genitourinary	212	6.2204	0.803996	0.680952	0.949273	0.0100459	1.79444	1.2907
580	Nephritis; nephrosis; renal sclerosis	genitourinary	133	6.21766	0.758415	0.612637	0.938882	0.0111163	1.96662	1.32841
592	Cystitis and urethritis	genitourinary	437	6.21766	0.870052	0.775991	0.975515	0.0170959	1.56368	1.18551
594.3	Calculus of ureter	genitourinary	217	6.21766	0.822302	0.700035	0.965923	0.0172142	1.72874	1.22639
626.12	Excessive or frequent menstruation	genitourinary	138	6.2204	0.807409	0.674968	0.965837	0.0192724	1.78206	1.22674
594.2	Calculus of lower urinary tract	genitourinary	121	6.21766	0.76145	0.605152	0.958117	0.0200736	1.95471	1.25731
592.1	Cystitis	genitourinary	426	6.21766	0.8749	0.779193	0.982361	0.0237567	1.54726	1.15315
586.4	Stricture/obstruction of ureter	genitourinary	160	6.21766	0.806852	0.664631	0.979507	0.0300633	1.78408	1.16707
614	Inflammatory diseases of female pelvic organs	genitourinary	340	6.21492	0.872962	0.768045	0.992211	0.0375568	1.55382	1.0968
622	Polyp of female genital organs	genitourinary	497	6.21492	0.896531	0.808007	0.994752	0.0394789	1.4742	1.0781
619	Noninflammatory female genital disorders	genitourinary	568	6.21492	0.902893	0.819091	0.995268	0.0398397	1.45269	1.07387
600	Hyperplasia of prostate	genitourinary	2292	6.20123	0.953376	0.909051	0.999863	0.0493451	1.27539	1.01184
604.1	Redundant prepuce and phimosis/BXO	genitourinary	170	6.21766	0.849027	0.707847	1.01837	0.0777608	1.63546	1
602	Other disorders of prostate	genitourinary	182	6.21766	1.12311	0.98594	1.27937	0.0806519	1.49496	1
614.5	Inflammatory disease of cervix, vagina, and vulva	genitourinary	153	6.21766	0.841023	0.692482	1.02143	0.0807848	1.66312	1
615	Endometriosis	genitourinary	132	6.21766	0.836192	0.683962	1.0223	0.0810176	1.67991	1
628	Ovarian cyst	genitourinary	273	6.21492	0.88539	0.768643	1.01987	0.0915525	1.51181	1
627.3	Postmenopausal atrophic vaginitis	genitourinary	293	6.21766	0.906076	0.789767	1.03951	0.159399	1.4419	1
622.1	Polyp of corpus uteri	genitourinary	423	6.21492	0.924819	0.826594	1.03472	0.172489	1.37777	1
597	Other disorders of urethra and urinary tract	genitourinary	386	6.21492	0.924659	0.822349	1.0397	0.190443	1.37833	1
603.1	Hydrocele	genitourinary	153	6.21766	1.09314	0.945218	1.26421	0.229957	1.41222	1
599.8	Other symptoms involving urinary system	genitourinary	318	6.21492	0.932323	0.820199	1.05977	0.283757	1.35162	1
618	Genital prolapse	genitourinary	793	6.21492	1.04429	0.964277	1.13094	0.286635	1.25934	1
597.1	Urethral stricture (not specified as infectious)	genitourinary	318	6.21492	0.933736	0.821276	1.0616	0.295063	1.34665	1
604	Disorders of penis	genitourinary	177	6.21766	0.916823	0.775299	1.08418	0.31004	1.40529	1
593	Hematuria	genitourinary	922	6.21492	0.962105	0.892902	1.03667	0.310422	1.24172	1
627	Menopausal and postmenopausal disorders	genitourinary	846	6.21492	0.961923	0.890989	1.0385	0.320575	1.24244	1
618.2	Uterine/Uterovaginal prolapse	genitourinary	388	6.21492	1.05482	0.941856	1.18132	0.355783	1.29528	1
601	Inflammatory diseases of prostate	genitourinary	310	6.21766	0.944941	0.832846	1.07212	0.379382	1.30659	1
619.3	Noninflammatory disorders of cervix	genitourinary	142	6.21766	0.922963	0.762854	1.11668	0.409548	1.38419	1
614.1	Pelvic peritoneal adhesions, female (postoperative) (postinfection)	genitourinary	159	6.21492	0.929024	0.772692	1.11699	0.433557	1.36316	1
618.1	Prolapse of vaginal walls	genitourinary	563	6.21492	1.03509	0.940285	1.13946	0.481608	1.22568	1
608	Other disorders of male genital organs	genitourinary	271	6.21766	1.03792	0.922777	1.16743	0.53503	1.2363	1
619.2	Disorders of uterus, NEC	genitourinary	255	6.21492	0.957842	0.830758	1.10437	0.553134	1.25837	1
596.1	Bladder neck obstruction	genitourinary	172	6.21766	0.96016	0.806979	1.14242	0.646614	1.24938	1
590	Pyelonephritis	genitourinary	258	6.21492	0.971279	0.844356	1.11728	0.683375	1.20405	1
599.5	Frequency of urination and polyuria	genitourinary	259	6.21492	0.972414	0.843776	1.12066	0.69921	1.19917	1
603	Other disorders of testis	genitourinary	273	6.21492	0.9754	0.857188	1.10992	0.705527	1.18602	1
605	Erectile dysfunction [ED]	genitourinary	260	6.21492	1.01721	0.893427	1.15815	0.796565	1.14954	1
627.1	Postmenopausal bleeding	genitourinary	586	6.21492	0.990617	0.904434	1.08501	0.839126	1.10726	1
610	Benign mammary dysplasias	genitourinary	168	6.21766	0.99199	0.838252	1.17392	0.92542	1.0983	1
601.1	Prostatitis	genitourinary	206	6.21766	1.00634	0.870277	1.16367	0.932091	1.08618	1
599.3	Dysuria	genitourinary	206	6.21492	1.00629	0.861237	1.17577	0.937098	1.08583	1
585.4	Chronic kidney disease, Stage I or II	genitourinary	211	6.21492	0.996749	0.850116	1.16867	0.968009	1.06046	1
285	Other anemias	hematopoietic	2053	6.20671	0.830166	0.786372	0.876398	1.68051e-11	1.701	1.54219
287.3	Thrombocytopenia	hematopoietic	362	6.21492	0.68193	0.595637	0.780724	2.92488e-08	2.29346	1.88065
287	Purpura and other hemorrhagic conditions	hematopoietic	433	6.21492	0.710825	0.628534	0.803889	5.40624e-08	2.16333	1.79483
280	Iron deficiency anemias	hematopoietic	1757	6.20671	0.85879	0.810877	0.909534	2.02167e-07	1.602	1.43016
280.1	Iron deficiency anemias, unspecified or not due to blood loss	hematopoietic	1737	6.20671	0.862088	0.813738	0.91331	4.67366e-07	1.59075	1.4173
289	Other diseases of blood and blood-forming organs	hematopoietic	793	6.21492	0.81146	0.743396	0.885756	2.95357e-06	1.76745	1.51057
281	Other deficiency anemia	hematopoietic	191	6.21766	0.67973	0.561255	0.823215	7.78887e-05	2.30374	1.7255
281.1	Megaloblastic anemia	hematopoietic	178	6.21766	0.707437	0.580967	0.861439	0.00057272	2.17813	1.59296
288	Diseases of white blood cells	hematopoietic	729	6.21492	0.860932	0.787788	0.940869	0.0009482	1.59469	1.3213
289.4	Lymphadenitis	hematopoietic	457	6.21492	0.850639	0.759492	0.952726	0.00515115	1.62992	1.27783
288.11	Neutropenia	hematopoietic	548	6.21492	0.869167	0.784892	0.96249	0.00704554	1.56668	1.2402
288.1	Decreased white blood cell count	hematopoietic	548	6.21492	0.869175	0.784901	0.962498	0.00704872	1.56665	1.24016
286	Coagulation defects	hematopoietic	123	6.21766	0.865171	0.696835	1.07417	0.189566	1.58026	1
289.5	Diseases of spleen	hematopoietic	123	6.21766	0.873311	0.700887	1.08815	0.227378	1.55264	1
38	Septicemia	infectious diseases	1177	6.21492	0.764446	0.709883	0.823202	1.16544e-12	1.94303	1.72555
41	Bacterial infection NOS	infectious diseases	1473	6.21218	0.798387	0.74784	0.852349	1.50403e-11	1.81493	1.62404
41.4	E. coli	infectious diseases	572	6.21492	0.754334	0.677413	0.839988	2.784e-07	1.98274	1.66671
38.1	Gram negative septicemia	infectious diseases	282	6.21766	0.69139	0.592316	0.807036	2.91436e-06	2.24986	1.78341
79	Viral infection	infectious diseases	716	6.21492	0.835384	0.764335	0.913038	7.30746e-05	1.68273	1.41822
8	Intestinal infection	infectious diseases	446	6.21492	0.80986	0.721054	0.909603	0.000372543	1.77321	1.42992
41.2	Streptococcus infection	infectious diseases	267	6.21766	0.775707	0.664753	0.90518	0.00126012	1.89968	1.44494
79.9	Viremia, NOS	infectious diseases	370	6.21492	0.834042	0.739385	0.940817	0.00315174	1.68742	1.32148
8.6	Viral Enteritis	infectious diseases	203	6.21766	0.770182	0.64565	0.918733	0.00370916	1.92084	1.39875
112	Candidiasis	infectious diseases	708	6.21492	0.878866	0.803312	0.961527	0.00487195	1.53384	1.244
70	Viral hepatitis	infectious diseases	125	6.21766	0.742256	0.594474	0.926775	0.00850616	2.03122	1.37099
8.5	Bacterial enteritis	infectious diseases	250	6.21766	0.850199	0.730746	0.989178	0.035657	1.63143	1.11611
80	Postoperative infection	infectious diseases	475	6.21492	0.908322	0.814559	1.01288	0.0836708	1.43428	1
41.11	Methicillin sensitive Staphylococcus aureus	infectious diseases	235	6.21766	0.891586	0.762705	1.04224	0.149714	1.4909	1
41.1	Staphylococcus infections	infectious diseases	346	6.21492	0.918797	0.808411	1.04426	0.194682	1.39853	1
53	Herpes zoster	infectious diseases	422	6.21492	0.943757	0.844909	1.05417	0.305151	1.31088	1
110.2	Dermatomycoses	infectious diseases	128	6.21903	1.08726	0.918217	1.28743	0.331867	1.39528	1
110	Dermatophytosis / Dermatomycosis	infectious diseases	435	6.22587	1.0299	0.930921	1.13941	0.567634	1.2054	1
110.11	Dermatophytosis of nail	infectious diseases	140	6.22587	1.01289	0.845986	1.21273	0.88911	1.12716	1
110.1	Dermatophytosis	infectious diseases	333	6.22587	0.99986	0.887412	1.12656	0.99817	1.01196	1
994	Sepsis and SIRS	injuries & poisonings	1130	6.21492	0.763674	0.707998	0.823728	2.93805e-12	1.94603	1.72368
994.2	Sepsis	injuries & poisonings	1115	6.21492	0.765189	0.709043	0.82578	5.84809e-12	1.94014	1.71643
977	Personal history of allergy to medicinal agents	injuries & poisonings	1858	6.20671	0.834615	0.787982	0.884007	7.14651e-10	1.68542	1.51648
835	Internal derangement of knee	injuries & poisonings	777	6.21492	1.16502	1.09952	1.23442	2.30052e-07	1.60348	1.4303
990	Effects radiation NOS	injuries & poisonings	1348	6.21218	0.849677	0.795359	0.907706	1.34599e-06	1.63323	1.43637
871.2	Open wound of finger(s)	injuries & poisonings	240	6.21492	1.19227	1.0897	1.30449	0.000127372	1.67105	1.40233
960	Poisoning by antibiotics	injuries & poisonings	3095	6.19302	0.921639	0.883715	0.961192	0.000141121	1.38875	1.24533
854	Complications of cardiac/vascular device, implant, and graft	injuries & poisonings	332	6.21492	0.768293	0.669035	0.882275	0.000188038	1.92812	1.52233
965	Poisoning by analgesics, antipyretics, and antirheumatics	injuries & poisonings	1387	6.21218	0.889038	0.833248	0.948563	0.000375155	1.4995	1.29332
850	Hemorrhage or hematoma complicating a procedure	injuries & poisonings	647	6.21492	0.845961	0.76935	0.930201	0.000552625	1.64603	1.35905
803.3	Fracture of clavicle or scapula	injuries & poisonings	143	6.21766	1.20446	1.08348	1.33894	0.000572198	1.7007	1.38422
857	Mechanical complication of unspecified genitourinary device, implant, and graft	injuries & poisonings	252	6.21492	0.785198	0.67206	0.917383	0.0023174	1.86382	1.40337
851	Complications of transplants and reattached limbs	injuries & poisonings	2255	6.20397	0.930886	0.885809	0.978258	0.00468443	1.35666	1.17296
907	Injuries to the nervous system	injuries & poisonings	144	6.21766	1.18013	1.05199	1.32387	0.00473814	1.64119	1.28587
859	Complication due to other implant and internal device	injuries & poisonings	307	6.21766	0.84696	0.739021	0.970663	0.0169376	1.64259	1.20668
871	Open wounds of extremities	injuries & poisonings	588	6.21492	1.09848	1.0159	1.18776	0.0184872	1.42737	1.14301
800.1	Fracture of neck of femur	injuries & poisonings	332	6.21492	0.851217	0.744084	0.973774	0.0189153	1.62793	1.19324
800.2	Fracture of unspecified part of femur	injuries & poisonings	132	6.21766	0.78813	0.632799	0.981591	0.0335143	1.85286	1.15698
960.2	Allergy/adverse effect of penicillin	injuries & poisonings	2464	6.19849	0.951977	0.90886	0.99714	0.0374253	1.28064	1.0565
800	Fracture of lower limb	injuries & poisonings	704	6.21492	0.909745	0.83177	0.995029	0.0385502	1.42944	1.07585
805	Fracture of vertebral column without mention of spinal cord injury	injuries & poisonings	287	6.21492	0.872746	0.758189	1.00461	0.0579748	1.55455	1
870.3	Other open wound of head and face	injuries & poisonings	356	6.21492	0.888559	0.783989	1.00708	0.064376	1.50111	1
961	Poisoning by other anti-infectives	injuries & poisonings	197	6.21766	0.851757	0.716866	1.01203	0.0681509	1.62608	1
965.1	Opiates and related narcotics causing adverse effects in therapeutic use	injuries & poisonings	519	6.21492	0.905616	0.813719	1.00789	0.0693747	1.44346	1
801	Fracture of ankle and foot	injuries & poisonings	137	6.21766	1.1469	0.985299	1.335	0.0769209	1.55736	1
961.1	Poisoning/allergy of sulfonamides	injuries & poisonings	126	6.21766	0.857839	0.691174	1.06469	0.16416	1.60524	1
800.3	Fracture of tibia and fibula	injuries & poisonings	186	6.21766	1.09818	0.948432	1.27157	0.210528	1.42654	1
830	Dislocation	injuries & poisonings	157	6.21766	1.0994	0.947585	1.27553	0.211348	1.42997	1
870	Open wounds of head; neck; and trunk	injuries & poisonings	528	6.21492	0.943387	0.853268	1.04303	0.255271	1.31222	1
803	Fracture of upper limb	injuries & poisonings	1123	6.21218	1.03802	0.973101	1.10727	0.257458	1.23667	1
915	Superficial injury without mention of infection	injuries & poisonings	1089	6.21492	0.961926	0.89823	1.03014	0.266794	1.24243	1
949	Allergies, other	injuries & poisonings	133	6.2204	0.894281	0.73099	1.09405	0.277399	1.4818	1
803.1	Fracture of humerus	injuries & poisonings	257	6.21766	0.925253	0.797293	1.07375	0.306319	1.37627	1
916	Contusion	injuries & poisonings	280	6.21492	0.93714	0.81483	1.07781	0.362897	1.33461	1
840	Sprains and strains	injuries & poisonings	409	6.21766	1.04707	0.946134	1.15877	0.373824	1.26907	1
804	Fracture of hand or wrist	injuries & poisonings	279	6.21492	1.0547	0.936631	1.18766	0.379273	1.2949	1
819	Skull and face fracture and other intercranial injury	injuries & poisonings	200	6.21766	0.948845	0.812891	1.10754	0.505732	1.29228	1
803.2	Fracture of radius and ulna	injuries & poisonings	770	6.21492	1.02419	0.946337	1.10844	0.553507	1.18158	1
958	Certain early complications of trauma or procedure	injuries & poisonings	132	6.2204	0.97309	0.798825	1.18537	0.786436	1.19623	1
840.3	Joint/ligament sprain	injuries & poisonings	166	6.21766	0.983803	0.832233	1.16298	0.848297	1.14583	1
802	Fracture of pelvis	injuries & poisonings	178	6.21766	1.01411	0.862472	1.19241	0.865364	1.13373	1
858	Complication of internal orthopedic device	injuries & poisonings	655	6.21492	0.997612	0.911104	1.09233	0.958806	1.05137	1
290.2	Delirium due to conditions classified elsewhere	mental disorders	472	6.21492	0.527558	0.462489	0.601782	1.70511e-21	3.1984	2.71036
292	Neurological disorders	mental disorders	987	6.21492	0.687367	0.632046	0.74753	2.00535e-18	2.26827	2.0099
296	Mood disorders	mental disorders	1957	6.20671	0.792948	0.750534	0.83776	1.32402e-16	1.83496	1.67445
296.2	Depression	mental disorders	1935	6.20671	0.795188	0.752523	0.840272	3.79072e-16	1.82669	1.66572
296.22	Major depressive disorder	mental disorders	1935	6.20671	0.795205	0.752539	0.840291	3.81515e-16	1.82663	1.66566
290	Delirium dementia and amnestic and other cognitive disorders	mental disorders	557	6.21492	0.625255	0.555754	0.703448	5.67925e-15	2.57841	2.19571
292.4	Altered mental status	mental disorders	525	6.21492	0.656696	0.583906	0.738559	2.28472e-12	2.415	2.0463
306	Other mental disorder	mental disorders	6792	6.11636	0.915296	0.889566	0.941769	1.17256e-09	1.41052	1.31806
300	Anxiety disorders	mental disorders	2061	6.20671	0.862864	0.819068	0.909003	2.86146e-08	1.5881	1.43196
290.1	Dementias	mental disorders	364	6.21492	0.674006	0.584277	0.777515	6.21887e-08	2.33078	1.8928
318	Tobacco use disorder	mental disorders	1191	6.21218	0.831095	0.776764	0.889226	8.16075e-08	1.69774	1.49886
300.1	Anxiety disorder	mental disorders	2087	6.20671	0.86864	0.824914	0.914684	9.0947e-08	1.56847	1.41261
290.13	Senile dementia	mental disorders	212	6.21766	0.669019	0.554028	0.807878	2.95253e-05	2.35465	1.78036
292.1	Aphasia/speech disturbance	mental disorders	339	6.21492	0.747223	0.649915	0.8591	4.25094e-05	2.01114	1.60094
293	Symptoms involving head and neck	mental disorders	217	6.21766	0.728396	0.617045	0.859841	0.000181145	2.08836	1.59841
317	Alcohol-related disorders	mental disorders	597	6.21492	0.859034	0.780263	0.945759	0.00195868	1.60116	1.30361
290.11	Alzheimer's disease	mental disorders	179	6.21766	0.744385	0.61085	0.907112	0.00342889	2.02259	1.43838
317.1	Alcoholism	mental disorders	1664	6.21218	0.920322	0.869978	0.97358	0.00381793	1.39329	1.19409
300.12	Agorophobia, social phobia, and panic disorder	mental disorders	167	6.21766	0.785208	0.650114	0.948373	0.012065	1.86378	1.29402
292.3	Memory loss	mental disorders	190	6.21492	0.863407	0.725284	1.02783	0.0986793	1.58626	1
300.13	Phobia	mental disorders	244	6.21766	1.04601	0.906008	1.20766	0.53947	1.2654	1
740.1	Osteoarthritis; localized	musculoskeletal	4655	6.17385	1.14027	1.10628	1.17531	1.88749e-17	1.54021	1.44917
740	Osteoarthrosis	musculoskeletal	6207	6.11636	1.09367	1.0639	1.12427	2.02733e-10	1.41373	1.32464
743.11	Osteoporosis NOS	musculoskeletal	1433	6.21218	0.83487	0.782571	0.890665	4.55343e-08	1.68453	1.494
727	Other disorders of synovium, tendon, and bursa	musculoskeletal	1490	6.21218	1.13647	1.0855	1.18984	4.65095e-08	1.53029	1.39015
743	Osteoporosis, osteopenia and pathological fracture	musculoskeletal	282	6.21492	0.646185	0.55207	0.756344	5.41555e-08	2.46806	1.97478
727.1	Synovitis and tenosynovitis	musculoskeletal	503	6.21492	1.18753	1.11455	1.26529	1.08845e-07	1.65944	1.47186
733	Other disorders of bone and cartilage	musculoskeletal	971	6.21492	0.835087	0.772246	0.903041	6.32913e-06	1.68377	1.45219
714.1	Rheumatoid arthritis	musculoskeletal	498	6.21492	0.778785	0.695448	0.872108	1.49294e-05	1.88799	1.55671
735.3	Hallux valgus (Bunion)	musculoskeletal	532	6.21492	1.17498	1.08584	1.27144	6.18203e-05	1.62842	1.39114
714	Rheumatoid arthritis and other inflammatory polyarthropathies	musculoskeletal	584	6.21492	0.814955	0.735044	0.903552	0.000101858	1.75491	1.45045
737	Curvature of spine	musculoskeletal	238	6.21492	0.719158	0.607365	0.851527	0.000131037	2.12741	1.62687
743.2	Pathologic fracture	musculoskeletal	201	6.21766	0.700274	0.581306	0.843588	0.000176534	2.20981	1.65423
726.4	Calcaneal spur; Exostosis NOS	musculoskeletal	122	6.2204	1.22819	1.08882	1.38541	0.000824074	1.75759	1.39979
737.3	Kyphoscoliosis and scoliosis	musculoskeletal	191	6.21492	0.735217	0.608614	0.888155	0.00142236	2.06003	1.50248
735	Acquired foot deformities	musculoskeletal	913	6.21218	1.11214	1.04161	1.18745	0.00147632	1.4653	1.24978
727.6	Rupture of tendon, nontraumatic	musculoskeletal	595	6.21492	1.12697	1.04604	1.21416	0.00166709	1.50524	1.2655
727.4	Ganglion and cyst of synovium, tendon, and bursa	musculoskeletal	315	6.21492	1.15529	1.04891	1.27245	0.00340291	1.57884	1.2754
720	Spinal stenosis	musculoskeletal	869	6.21492	0.896084	0.824228	0.974204	0.0100884	1.47571	1.19134
720.1	Spinal stenosis of lumbar region	musculoskeletal	626	6.21492	0.884752	0.800639	0.977702	0.0162876	1.51396	1.17554
728.7	Fasciitis	musculoskeletal	701	6.21492	1.08942	1.01312	1.17148	0.0207941	1.40154	1.1284
735.23	Hallux rigidus	musculoskeletal	151	6.21766	1.16091	1.00913	1.33552	0.036874	1.59312	1.10514
735.2	Acquired toe deformities	musculoskeletal	548	6.21492	1.09646	1.00429	1.19707	0.0398199	1.42166	1.06996
742.9	Other derangement of joint	musculoskeletal	207	6.21766	0.85314	0.727639	1.00029	0.050414	1.62133	1
740.11	Osteoarthrosis, localized, primary	musculoskeletal	982	6.21218	1.06951	0.998941	1.14507	0.0536636	1.34218	1
735.21	Hammer toe (acquired)	musculoskeletal	245	6.21492	1.12383	0.988545	1.27762	0.0744372	1.49687	1
728	Disorders of muscle, ligament, and fascia	musculoskeletal	820	6.21492	1.06492	0.992949	1.1421	0.0781101	1.32784	1
726.1	Enthesopathy	musculoskeletal	1445	6.21218	1.05047	0.993483	1.11072	0.0835944	1.28072	1
740.12	Osteoarthrosis, localized, secondary	musculoskeletal	179	6.21766	1.11723	0.970348	1.28634	0.123217	1.47912	1
740.2	Osteoarthrosis, generalized	musculoskeletal	1348	6.21218	1.04946	0.98649	1.11644	0.126244	1.27727	1
722.6	Degeneration of intervertebral disc	musculoskeletal	486	6.21492	0.925782	0.833075	1.02881	0.152016	1.37444	1
726.3	Bursitis	musculoskeletal	254	6.2204	1.08947	0.96745	1.22688	0.15738	1.40168	1
740.9	Osteoarthrosis NOS	musculoskeletal	4441	6.18754	1.02459	0.989637	1.06079	0.170115	1.18334	1
728.71	Contracture of palmar fascia [Dupuytren's disease]	musculoskeletal	549	6.21492	1.05872	0.971788	1.15342	0.191799	1.30804	1
741	Symptoms and disorders of the joints	musculoskeletal	509	6.21492	0.935347	0.842437	1.0385	0.210507	1.34097	1
722	Intervertebral disc disorders	musculoskeletal	866	6.21492	0.954502	0.88327	1.03148	0.239303	1.27114	1
715	Other inflammatory spondylopathies	musculoskeletal	338	6.21492	0.92509	0.811895	1.05407	0.242303	1.37683	1
717	Polymyalgia Rheumatica	musculoskeletal	454	6.21492	0.939968	0.837575	1.05488	0.292764	1.32453	1
727.5	Rupture of synovium	musculoskeletal	120	6.21766	1.09553	0.910816	1.3177	0.332837	1.41903	1
716.9	Arthropathy NOS	musculoskeletal	1783	6.20671	1.02412	0.969682	1.08161	0.392426	1.18129	1
742	Derangement of joint, non-traumatic	musculoskeletal	314	6.21492	0.954549	0.843528	1.08018	0.460914	1.27096	1
726	Peripheral enthesopathies and allied syndromes	musculoskeletal	1854	6.21218	1.01883	0.969177	1.07103	0.464283	1.15734	1
721.1	Spondylosis without myelopathy	musculoskeletal	541	6.21492	0.96485	0.871608	1.06807	0.490165	1.23074	1
721	Spondylosis and allied disorders	musculoskeletal	630	6.21492	0.96897	0.88211	1.06438	0.510642	1.21382	1
729	Other disorders of soft tissues	musculoskeletal	322	6.21766	1.04038	0.923385	1.17219	0.515474	1.24533	1
736.4	Genu valgum or varum (acquired)	musculoskeletal	145	6.21766	1.05218	0.872483	1.26889	0.594495	1.2865	1
745	Pain in joint	musculoskeletal	1696	6.21218	0.9857	0.933301	1.04104	0.605281	1.13583	1
736	Other acquired deformities of limbs	musculoskeletal	286	6.21492	1.03401	0.90595	1.18017	0.620071	1.22153	1
738	Other acquired musculoskeletal deformity	musculoskeletal	416	6.21492	1.02265	0.916189	1.14148	0.689645	1.17485	1
738.4	Acquired spondylolisthesis	musculoskeletal	294	6.21492	1.02595	0.896962	1.17348	0.708632	1.18911	1
722.9	Other and unspecified disc disorder	musculoskeletal	624	6.21492	1.01287	0.928255	1.10519	0.773922	1.12703	1
722.1	Displacement of intervertebral disc	musculoskeletal	393	6.21492	0.989535	0.884215	1.1074	0.854618	1.11396	1
741.4	Joint effusions	musculoskeletal	213	6.21766	0.994473	0.849708	1.1639	0.944948	1.08032	1
175	Acquired absence of breast	neoplasms	4230	6.18754	0.859525	0.827979	0.892273	2.1108e-15	1.59949	1.48858
197	Chemotherapy	neoplasms	4145	6.18754	0.884299	0.851747	0.918094	1.31221e-10	1.51549	1.40094
198	Secondary malignant neoplasm	neoplasms	2047	6.21492	0.870507	0.824987	0.918539	4.17546e-07	1.56214	1.39941
211	Benign neoplasm of other parts of digestive system	neoplasms	1225	6.21218	0.836968	0.780302	0.897749	6.50481e-07	1.67721	1.47008
198.2	Secondary malignancy of respiratory organs	neoplasms	549	6.21766	0.777796	0.698423	0.866189	4.74698e-06	1.89174	1.57679
198.6	Secondary malignancy of bone	neoplasms	592	6.21766	0.790879	0.713909	0.876148	7.09146e-06	1.84263	1.54303
198.4	Secondary malignant neoplasm of liver	neoplasms	670	6.21766	0.808838	0.734589	0.890592	1.57074e-05	1.77689	1.49425
208	Benign neoplasm of colon	neoplasms	4044	6.18207	0.924877	0.89223	0.958719	2.05156e-05	1.37757	1.25499
198.5	Secondary malignancy of brain/spine	neoplasms	169	6.2204	0.689961	0.56667	0.840078	0.000219947	2.25637	1.6664
165	Cancer within the respiratory system	neoplasms	499	6.21766	0.808524	0.72214	0.905242	0.000227089	1.77803	1.44473
165.1	Cancer of bronchus; lung	neoplasms	411	6.21766	0.798846	0.704781	0.905465	0.000442124	1.81324	1.44397
189	Cancer of urinary organs (incl. kidney and bladder)	neoplasms	627	6.21492	0.842362	0.763866	0.928925	0.000587685	1.65848	1.36351
174	Breast cancer	neoplasms	1129	6.21218	0.883384	0.822296	0.94901	0.000695363	1.51858	1.29167
198.3	Secondary malignant neoplasm of digestive systems	neoplasms	443	6.21766	0.81525	0.723651	0.918443	0.000782245	1.75385	1.39974
174.1	Breast cancer [female]	neoplasms	1127	6.21218	0.886847	0.825558	0.952685	0.00101416	1.50689	1.27799
189.21	Malignant neoplasm of bladder	neoplasms	331	6.21492	0.796958	0.694797	0.914141	0.00118467	1.82017	1.41446
174.11	Malignant neoplasm of female breast	neoplasms	1313	6.21218	0.903353	0.845995	0.964599	0.00239082	1.45113	1.23176
189.2	Cancer of bladder	neoplasms	362	6.21492	0.826634	0.726105	0.941082	0.00400405	1.71342	1.32053
159	Malignant neoplasm of other and ill-defined sites within the digestive organs and peritoneum	neoplasms	883	6.21492	0.889776	0.820843	0.964497	0.00453152	1.49701	1.23217
158	Neoplasm of unspecified nature of digestive system	neoplasms	187	6.21766	0.772785	0.644044	0.92726	0.00556776	1.91084	1.36931
200	Myeloproliferative disease	neoplasms	180	6.21766	0.773701	0.641276	0.933472	0.00738999	1.90734	1.34758
195.1	Malignant neoplasm, other	neoplasms	3611	6.18754	0.949201	0.913319	0.986493	0.00801008	1.29097	1.1315
218	Benign neoplasm of uterus	neoplasms	477	6.21492	0.876808	0.790513	0.972524	0.0128821	1.5408	1.19869
153.2	Colon cancer	neoplasms	543	6.21492	0.878995	0.791941	0.975618	0.0153563	1.53341	1.18504
202.24	Large cell lymphoma	neoplasms	131	6.21766	0.763194	0.611706	0.952198	0.0166722	1.9479	1.27981
218.1	Uterine leiomyoma	neoplasms	460	6.21492	0.879698	0.791578	0.977627	0.0173069	1.53103	1.17588
227	Benign neoplasm of other endocrine glands and related structures	neoplasms	176	6.21492	0.800964	0.665994	0.963287	0.0184115	1.80549	1.23702
185	Cancer of prostate	neoplasms	1869	6.20671	1.05666	1.00825	1.1074	0.021259	1.30135	1.09946
204	Leukemia	neoplasms	313	6.21492	0.851308	0.74061	0.978552	0.0235114	1.62762	1.17158
172.11	Melanomas of skin	neoplasms	483	6.21492	0.8849	0.795597	0.984226	0.0242653	1.51347	1.14363
172.1	Melanomas of skin, dx or hx	neoplasms	483	6.21492	0.8849	0.795597	0.984226	0.0242653	1.51347	1.14363
216.1	Screening for malignant neoplasms of the skin	neoplasms	3511	6.18754	0.961434	0.927874	0.996208	0.0300432	1.24437	1.06562
172	Skin cancer	neoplasms	1681	6.20671	0.943996	0.892273	0.998717	0.045004	1.31002	1.03715
216	Benign neoplasm of skin	neoplasms	3884	6.18207	0.9675	0.935349	1.00076	0.0553536	1.21992	1
225	Benign neoplasm of brain and other parts of nervous system	neoplasms	152	6.21766	0.83679	0.688897	1.01643	0.0725425	1.67783	1
172.2	Other non-epithelial cancer of skin	neoplasms	2263	6.20123	0.960406	0.915197	1.00785	0.100546	1.24841	1
153	Colorectal cancer	neoplasms	781	6.21492	0.93422	0.858997	1.01603	0.112141	1.34495	1
225.1	Benign neoplasm of brain, cranial nerves, meninges	neoplasms	144	6.21766	0.850755	0.696756	1.03879	0.112646	1.62952	1
202	Cancer of other lymphoid, histiocytic tissue	neoplasms	377	6.21492	0.911284	0.807816	1.028	0.130837	1.4242	1
198.1	Secondary malignancy of lymph nodes	neoplasms	1060	6.21492	0.947271	0.881976	1.0174	0.137126	1.29807	1
228	Hemangioma and lymphangioma, any site	neoplasms	206	6.21766	0.887837	0.755181	1.0438	0.149632	1.50355	1
172.3	Carcinoma in situ of skin	neoplasms	187	6.21766	0.879917	0.738114	1.04896	0.153632	1.53029	1
189.11	Malignant neoplasm of kidney, except pelvis	neoplasms	171	6.21766	0.881289	0.7324	1.06045	0.180772	1.52566	1
189.1	Cancer of kidney and renal pelvis	neoplasms	175	6.21766	0.882709	0.735072	1.06	0.18155	1.52086	1
151	Cancer of stomach	neoplasms	122	6.2204	0.87478	0.7024	1.08947	0.232189	1.54766	1
153.3	Malignant neoplasm of rectum, rectosigmoid junction, and anus	neoplasms	347	6.21766	0.927372	0.819272	1.04974	0.233111	1.36892	1
150	Cancer of esophagus	neoplasms	151	6.2204	0.905115	0.745578	1.09879	0.313596	1.44516	1
191	Manlignant and unknown neoplasms of brain and nervous system	neoplasms	135	6.2204	0.905715	0.740128	1.10835	0.336385	1.44312	1
214.1	Lipoma of skin and subcutaneous tissue	neoplasms	222	6.21766	1.06622	0.935531	1.21516	0.33652	1.33193	1
202.2	Non-Hodgkins lymphoma	neoplasms	299	6.21492	0.939511	0.822176	1.07359	0.3593	1.32616	1
220	Benign neoplasm of ovary	neoplasms	143	6.21766	0.916303	0.752471	1.11581	0.384468	1.40707	1
182	Malignant neoplasm of uterus	neoplasms	180	6.21766	0.921943	0.764992	1.11109	0.393348	1.38771	1
187	Cancer of other male genital organs	neoplasms	1072	6.21218	1.02409	0.957937	1.0948	0.4848	1.18114	1
180.1	Cervical cancer	neoplasms	1065	6.21218	1.02393	0.957655	1.0948	0.48847	1.18048	1
187.2	Malignant neoplasm of testis	neoplasms	1062	6.21218	1.02307	0.95658	1.09419	0.505877	1.17671	1
204.4	Multiple myeloma	neoplasms	121	6.21766	0.931525	0.75098	1.15548	0.51874	1.35442	1
180	Cervical cancer and dysplasia	neoplasms	1084	6.21218	1.02121	0.955634	1.09129	0.53535	1.16839	1
199	Neoplasm of uncertain behavior	neoplasms	177	6.21766	0.946323	0.793035	1.12924	0.540602	1.30155	1
214	Lipoma	neoplasms	506	6.21492	1.02883	0.937938	1.12853	0.546995	1.20105	1
187.1	Malignant neoplasm of unspecified male genital organ	neoplasms	1074	6.21218	1.01971	0.95358	1.09042	0.56837	1.16146	1
184	Cancer of other female genital organs	neoplasms	1182	6.21218	1.01508	0.951906	1.08245	0.647983	1.13881	1
184.1	Malignant neoplasm of ovary and other uterine adnexa	neoplasms	1156	6.21218	1.01411	0.950318	1.08217	0.672604	1.13371	1
157	Pancreatic cancer	neoplasms	194	6.2204	0.96459	0.813709	1.14345	0.67784	1.23179	1
184.11	Malignant neoplasm of ovary	neoplasms	1150	6.21218	1.00865	0.944684	1.07695	0.796649	1.10206	1
195	Cancer, suspected or other	neoplasms	1318	6.21218	1.00037	0.940419	1.06414	0.990632	1.01962	1
332	Parkinson's disease	neurological	284	6.21492	0.197097	0.162657	0.23883	1.07325e-61	9.61986	7.84011
350.2	Abnormality of gait	neurological	818	6.21492	0.572863	0.519723	0.631437	3.39478e-29	2.88648	2.54514
350	Abnormal movement	neurological	1138	6.21492	0.671193	0.620309	0.72625	3.69572e-23	2.34421	2.09736
324	Other CNS infection and poliomyelitis	neurological	2084	6.20671	0.839776	0.795581	0.886425	2.44051e-10	1.66745	1.50831
357	Inflammatory and toxic neuropathy	neurological	436	6.21492	0.677914	0.598311	0.768108	1.06304e-09	2.31228	1.92883
345	Epilepsy, recurrent seizures, convulsions	neurological	293	6.21492	0.727987	0.629446	0.841955	1.88431e-05	2.09008	1.65988
333	Extrapyramidal disease and abnormal movement disorders	neurological	296	6.21492	0.727673	0.626981	0.844536	2.87004e-05	2.09139	1.65095
327	Sleep disorders	neurological	850	6.21492	0.839666	0.771804	0.913495	4.81927e-05	1.66783	1.41667
342	Hemiplegia	neurological	270	6.21766	0.721701	0.616495	0.844861	4.96992e-05	2.11658	1.64983
327.3	Sleep apnea	neurological	679	6.21492	0.820698	0.745378	0.903628	5.73982e-05	1.73443	1.4502
331	Other cerebral degenerations	neurological	233	6.21766	0.710251	0.599679	0.84121	7.41185e-05	2.16583	1.66247
351	Other peripheral nerve disorders	neurological	1047	6.21218	1.12187	1.05856	1.18897	0.000104424	1.49164	1.30754
350.1	Abnormal involuntary movements	neurological	307	6.2204	0.789384	0.684504	0.910333	0.00114773	1.84819	1.42744
334	Degenerative disease of the spinal cord	neurological	327	6.21492	0.799933	0.697481	0.917433	0.00141119	1.80926	1.4032
340	Migraine	neurological	653	6.21492	0.886511	0.810345	0.969836	0.00858347	1.50803	1.21018
345.3	Convulsions	neurological	293	6.21766	0.842509	0.733082	0.96827	0.0157692	1.65797	1.21674
348	Other conditions of brain	neurological	248	6.21766	0.845021	0.726273	0.983183	0.0292971	1.64928	1.149
339	Other headache syndromes	neurological	836	6.21492	0.955185	0.884217	1.03185	0.244419	1.26854	1
352	Disorders of other cranial nerves	neurological	227	6.21766	0.923507	0.79064	1.0787	0.315342	1.38231	1
338.1	Acute pain	neurological	145	6.21766	1.07591	0.907634	1.27538	0.399152	1.36168	1
353	Nerve root and plexus disorders	neurological	309	6.21492	0.975704	0.856589	1.11138	0.711194	1.18465	1
327.4	Insomnia	neurological	134	6.2204	0.990768	0.818136	1.19983	0.924352	1.1063	1
1010	Other tests	other	6647	6.14648	0.909166	0.88429	0.934742	1.72436e-11	1.43141	1.34311
1019	Other ill-defined and unknown causes of morbidity and mortality	other	1395	6.21218	0.828336	0.776391	0.883758	1.20026e-08	1.70743	1.51732
1002	Symptoms concerning nutrition, metabolism, and development	other	1231	6.21218	0.856042	0.799924	0.916097	7.01717e-06	1.61139	1.40778
1011	Complications of surgical and medical procedures	other	668	6.21492	0.840713	0.765278	0.923584	0.000297741	1.66419	1.38204
1004	Other signs and symptoms involving emotional state	other	158	6.21766	0.798604	0.659086	0.967657	0.0217011	1.81413	1.21928
1015	Effects of other external causes	other	361	6.21492	0.899997	0.796344	1.01714	0.0914659	1.46249	1
1005	Other symptoms	other	359	6.21766	0.90234	0.795603	1.0234	0.109619	1.45456	1
1001	Foreign body injury	other	121	6.2204	0.862223	0.698237	1.06472	0.168423	1.59029	1
1100	Family history	other	945	6.21218	0.960828	0.892899	1.03392	0.285435	1.24676	1
1009	Injury, NOS	other	1066	6.21492	1.01117	0.946574	1.08017	0.741607	1.11743	1
480	Pneumonia	respiratory	2366	6.20671	0.762073	0.723261	0.802968	2.24645e-24	1.95228	1.79818
509	Respiratory failure, insufficiency, arrest	respiratory	863	6.21492	0.643566	0.587261	0.705269	3.91309e-21	2.48152	2.18766
496	Chronic airway obstruction	respiratory	1730	6.21218	0.748207	0.70355	0.795698	2.50159e-20	2.00719	1.82481
480.11	Pneumococcal pneumonia	respiratory	1443	6.21218	0.752005	0.703209	0.804186	8.3235e-17	1.992	1.79375
519.8	Other diseases of respiratory system, NEC	respiratory	1551	6.21218	0.761857	0.714602	0.812237	8.40749e-17	1.95312	1.76465
509.1	Respiratory failure	respiratory	618	6.21492	0.631151	0.5663	0.703429	8.84763e-17	2.54666	2.19579
519	Other diseases of respiratory system, not elsewhere classified	respiratory	1618	6.21218	0.76695	0.720469	0.81643	8.93562e-17	1.93331	1.74963
480.1	Bacterial pneumonia	respiratory	1514	6.21218	0.758634	0.710677	0.809827	1.12336e-16	1.96576	1.77333
496.2	Chronic bronchitis	respiratory	469	6.21492	0.59782	0.527122	0.678	1.13153e-15	2.73356	2.31187
496.21	Obstructive chronic bronchitis	respiratory	423	6.21492	0.602102	0.527413	0.687368	6.01538e-14	2.7085	2.26827
507	Pleurisy; pleural effusion	respiratory	1509	6.21218	0.795463	0.74567	0.848581	3.96884e-12	1.82568	1.637
512.7	Shortness of breath	respiratory	1202	6.21492	0.782006	0.727505	0.84059	2.53662e-11	1.87581	1.66462
512	Other symptoms of respiratory system	respiratory	1680	6.21218	0.828054	0.780085	0.878973	5.76022e-10	1.70842	1.53348
501	Pneumonitis due to inhalation of food or vomitus	respiratory	233	6.2204	0.578407	0.484098	0.691087	1.65323e-09	2.85146	2.25123
509.2	Respiratory insufficiency	respiratory	142	6.2204	0.483709	0.38098	0.614139	2.48425e-09	3.55282	2.63976
496.1	Emphysema	respiratory	341	6.21492	0.670858	0.583297	0.771563	2.21613e-08	2.34582	1.91553
509.8	Dependence on respirator [Ventilator] or supplemental oxygen	respiratory	276	6.21492	0.655652	0.557156	0.77156	3.72511e-07	2.4202	1.91554
508	Pulmonary collapse; interstitial and compensatory emphysema	respiratory	822	6.21492	0.803632	0.73644	0.876955	9.23496e-07	1.79576	1.5403
496.3	Bronchiectasis	respiratory	523	6.21492	0.77673	0.69527	0.867735	7.8345e-06	1.89579	1.57154
502	Postinflammatory pulmonary fibrosis	respiratory	271	6.21766	0.703172	0.598006	0.826832	2.03925e-05	2.19693	1.71272
510	Other diseases of lung	respiratory	364	6.21492	0.768565	0.673832	0.876616	8.77974e-05	1.92707	1.54145
514	Abnormal findings examination of lungs	respiratory	465	6.21492	0.795325	0.708584	0.892685	0.000101643	1.82618	1.48719
477	Epistaxis or throat hemorrhage	respiratory	369	6.21492	0.76847	0.67289	0.877625	0.000101812	1.92744	1.53804
504	Other alveolar and parietoalveolar pneumonopathy	respiratory	128	6.21766	0.70873	0.561162	0.895103	0.00384889	2.17247	1.47902
512.8	Cough	respiratory	581	6.21492	0.870868	0.789355	0.960797	0.00582339	1.56091	1.24688
481	Influenza	respiratory	236	6.22313	0.81117	0.691869	0.951044	0.009926	1.76849	1.28413
465	Acute upper respiratory infections of multiple or unspecified sites	respiratory	1285	6.21766	0.932969	0.876658	0.992896	0.0289327	1.34935	1.09204
516.1	Hemoptysis	respiratory	189	6.21766	0.823891	0.69135	0.981843	0.0304081	1.72311	1.15573
516	Abnormal sputum	respiratory	197	6.21766	0.828263	0.697591	0.983413	0.0314846	1.70768	1.14783
473.4	Voice disturbance	respiratory	133	6.2204	0.798563	0.645929	0.987264	0.0376725	1.81428	1.12721
473	Diseases of the larynx and vocal cords	respiratory	304	6.21766	0.877193	0.766731	1.00357	0.0563794	1.5395	1
471	Nasal polyps	respiratory	182	6.21766	0.862381	0.728063	1.02148	0.0865386	1.58975	1
495	Asthma	respiratory	2145	6.19849	0.961951	0.916655	1.00949	0.114952	1.24233	1
480.2	Viral pneumonia	respiratory	267	6.21766	0.889318	0.767511	1.03046	0.118579	1.49855	1
483	Acute bronchitis and bronchiolitis	respiratory	151	6.22587	0.861871	0.70874	1.04809	0.136389	1.59149	1
506	Empyema and pneumothorax	respiratory	233	6.21492	0.90887	0.781015	1.05766	0.216723	1.43241	1
470	Septal Deviations/Turbinate Hypertrophy	respiratory	200	6.21766	1.07225	0.936155	1.22812	0.313792	1.35058	1
465.2	Acute pharyngitis	respiratory	336	6.21766	0.940203	0.832961	1.06125	0.318342	1.32369	1
479	Other upper respiratory disease	respiratory	366	6.21492	0.942428	0.837584	1.0604	0.324418	1.31569	1
474.1	Acute tonsillitis	respiratory	127	6.22587	0.909255	0.745051	1.10965	0.349212	1.4311	1
474	Acute and chronic tonsillitis	respiratory	203	6.22587	0.937798	0.803679	1.0943	0.414748	1.33227	1
472	Chronic pharyngitis and nasopharyngitis	respiratory	253	6.21766	1.05496	0.926582	1.20113	0.418983	1.29576	1
475	Chronic sinusitis	respiratory	526	6.21492	0.978475	0.89048	1.07517	0.650858	1.17194	1
464	Acute sinusitis	respiratory	255	6.2204	0.977871	0.852843	1.12123	0.748509	1.17476	1
476	Allergic rhinitis	respiratory	766	6.21492	0.987589	0.913293	1.06793	0.754302	1.12537	1
386.9	Dizziness and giddiness (Light-headedness and vertigo)	sense organs	882	6.21492	0.846043	0.779886	0.917812	5.71233e-05	1.64575	1.4019
386	Vertiginous syndromes and other disorders of vestibular system	sense organs	1323	6.21492	0.880711	0.824703	0.940522	0.000151196	1.52761	1.32254
369	Infection of the eye	sense organs	451	6.2204	0.807862	0.721115	0.905045	0.000231941	1.78042	1.44539
369.5	Conjunctivitis, infectious	sense organs	388	6.2204	0.812171	0.718963	0.917461	0.000822718	1.76489	1.40311
374	Other disorders of eyelids	sense organs	649	6.21492	0.872748	0.792585	0.961019	0.005626	1.55454	1.24601
389	Hearing loss	sense organs	1952	6.20671	0.930904	0.882644	0.981803	0.00838586	1.3566	1.15593
378	Strabismus and other disorders of binocular eye movements	sense organs	186	6.21766	0.802665	0.67116	0.959936	0.0160466	1.79929	1.25025
386.3	Labyrinthitis	sense organs	165	6.2204	0.809381	0.669476	0.978522	0.0289472	1.77494	1.17172
371	Inflammation of the eye	sense organs	606	6.2204	0.909601	0.828646	0.998464	0.0463398	1.42993	1.04079
365.1	Open-angle glaucoma	sense organs	397	6.21492	0.886036	0.785586	0.99933	0.0487372	1.50963	1.02657
379	Other disorders of eye	sense organs	772	6.21492	0.918157	0.843271	0.999693	0.0491777	1.40072	1.01785
371.3	Inflammation of eyelids	sense organs	518	6.21766	0.912399	0.825202	1.00881	0.0736456	1.4204	1
381.2	Eustachian tube disorders	sense organs	235	6.21766	0.873173	0.751513	1.01453	0.0764683	1.5531	1
368	Visual disturbances	sense organs	808	6.21492	0.931731	0.858474	1.01124	0.0905562	1.3537	1
365	Glaucoma	sense organs	1300	6.21218	0.948406	0.889034	1.01174	0.108268	1.2939	1
366.2	Senile cataract	sense organs	3311	6.18754	0.966668	0.927043	1.00799	0.112404	1.22335	1
380.4	Impacted cerumen	sense organs	163	6.22587	1.12055	0.969797	1.29474	0.1226	1.48809	1
380.1	Otitis externa	sense organs	454	6.2204	0.921523	0.829513	1.02374	0.127805	1.38915	1
374.1	Ectropion or entropion	sense organs	230	6.21492	0.885103	0.751813	1.04202	0.142748	1.51278	1
381	Otitis media and Eustachian tube disorders	sense organs	497	6.21766	0.928504	0.839704	1.02669	0.148085	1.36498	1
374.3	Ptosis of eyelid	sense organs	226	6.21492	0.897656	0.762602	1.05663	0.194339	1.4704	1
362.2	Degeneration of macula and posterior pole of retina	sense organs	1035	6.21218	0.952802	0.883189	1.0279	0.211658	1.27755	1
362.29	Macular degeneration (senile) of retina NOS	sense organs	1035	6.21218	0.952802	0.883189	1.0279	0.211658	1.27755	1
366	Cataract	sense organs	5676	6.1191	0.980048	0.949367	1.01172	0.214247	1.16449	1
365.2	Primary angle-closure glaucoma	sense organs	162	6.21766	1.10375	0.941663	1.29373	0.223158	1.44214	1
362	Other retinal disorders	sense organs	1403	6.21218	0.961399	0.902181	1.0245	0.224896	1.24451	1
367	Disorders of refraction and accommodation; blindness and low vision	sense organs	1264	6.21218	0.961641	0.90032	1.02714	0.244648	1.24355	1
362.31	Separation of retinal layers	sense organs	151	6.21766	0.907617	0.754839	1.09132	0.302664	1.43667	1
389.4	Tinnitus	sense organs	241	6.2204	1.07023	0.939736	1.21883	0.306286	1.34437	1
361.1	Retinal detachment with retinal defect	sense organs	237	6.21492	1.06657	0.937477	1.21344	0.327528	1.33303	1
368.2	Diplopia and disorders of binocular vision	sense organs	177	6.21766	0.918332	0.768564	1.09729	0.348292	1.40012	1
362.4	Retinal vascular changes and abnomalities	sense organs	217	6.21766	1.06934	0.926516	1.23419	0.359373	1.34165	1
380	Disorders of external ear	sense organs	602	6.22587	0.95956	0.876726	1.05022	0.370149	1.25172	1
386.2	Peripheral or central vertigo	sense organs	274	6.2204	0.937577	0.813811	1.08017	0.372197	1.33306	1
362.3	Other nondiabetic retinopathy	sense organs	161	6.21766	0.932405	0.781589	1.11232	0.436884	1.35133	1
367.2	Astigmatism	sense organs	573	6.21492	0.964974	0.87227	1.06753	0.489016	1.23024	1
379.2	Disorders of vitreous body	sense organs	470	6.21492	0.966867	0.869842	1.07471	0.532297	1.22253	1
381.11	Suppurative and unspecified otitis media	sense organs	250	6.2204	1.03788	0.909047	1.18498	0.582433	1.23617	1
361	Retinal detachments and defects	sense organs	446	6.21492	0.972571	0.878003	1.07732	0.594111	1.19849	1
367.1	Myopia	sense organs	517	6.21492	1.02143	0.928615	1.12352	0.662651	1.16938	1
364.4	Corneal degenerations	sense organs	239	6.21766	0.972123	0.832623	1.13499	0.720539	1.20043	1
375.2	Epiphora	sense organs	136	6.21766	0.973952	0.8026	1.18189	0.789214	1.19246	1
368.1	Amblyopia	sense organs	169	6.21766	0.977681	0.819025	1.16707	0.802705	1.17564	1
375	Disorders of lacrimal system	sense organs	403	6.21492	0.986363	0.880049	1.10552	0.813458	1.13222	1
389.1	Sensorineural hearing loss	sense organs	286	6.21492	0.987022	0.863362	1.12839	0.848311	1.12857	1
372	Disorders of conjunctiva	sense organs	194	6.21766	1.01213	0.863783	1.18595	0.88148	1.12293	1
364	Corneal opacity and other disorders of cornea	sense organs	432	6.21492	0.994564	0.888331	1.1135	0.924646	1.0796	1
381.1	Otitis media	sense organs	296	6.2204	1.00161	0.884323	1.13446	0.979776	1.0418	1
781	Symptoms involving nervous and musculoskeletal systems	symptoms	1268	6.21218	0.625521	0.579311	0.675417	4.42312e-33	2.57697	2.32408
798	Malaise and fatigue	symptoms	752	6.21492	0.653447	0.594133	0.718682	1.88622e-18	2.43124	2.12945
782.3	Edema	symptoms	555	6.21492	0.655417	0.584345	0.735133	5.42319e-13	2.42138	2.06038
782	Symptoms involving skin and other integumentary tissue	symptoms	624	6.21492	0.695244	0.625518	0.772743	1.5705e-11	2.23238	1.91101
788	Syncope and collapse	symptoms	1291	6.21218	0.792208	0.739297	0.848906	3.98624e-11	1.8377	1.63588
798.1	Chronic fatigue syndrome	symptoms	120	6.21766	0.445722	0.347792	0.571226	1.72711e-10	3.91388	2.89694
770	Myalgia and myositis unspecified	symptoms	435	6.21492	0.715133	0.633592	0.807168	5.69391e-08	2.14468	1.78293
789	Nausea and vomiting	symptoms	1703	6.21218	0.865082	0.816215	0.916875	1.03334e-06	1.58056	1.40511
785	Abdominal pain	symptoms	2897	6.19849	0.911547	0.873658	0.951079	1.90587e-05	1.42331	1.284
760	Back pain	symptoms	1492	6.21218	0.878466	0.826221	0.934015	3.44225e-05	1.53519	1.34567
790.6	Other abnormal blood chemistry	symptoms	1433	6.21218	0.908908	0.854152	0.967175	0.00258884	1.43228	1.22127
783	Fever of unknown origin	symptoms	704	6.21492	0.871452	0.796732	0.95318	0.00262649	1.55893	1.27613
793.2	Nonspecific abnormal findings on radiological and other examination of other intrathoracic organs (echocardiogram, etc)	symptoms	169	6.21766	0.786138	0.649914	0.950915	0.013199	1.8603	1.28461
793	Nonspecific abnormal findings on radiological and other examination of musculoskeletal system	symptoms	204	6.21766	0.82151	0.69172	0.975654	0.0250338	1.73154	1.18488
790	Nonspecific findings on examination of blood	symptoms	171	6.21766	0.841925	0.6984	1.01495	0.0711694	1.65999	1
764	Sciatica	symptoms	619	6.21492	1.05871	0.973679	1.15118	0.18169	1.30804	1
761	Cervicalgia	symptoms	527	6.2204	0.970355	0.880277	1.06965	0.544918	1.20799	1
763	Thoracic or lumbosacral neuritis or radiculitis, unspecified	symptoms	574	6.21492	1.01583	0.927174	1.11295	0.736112	1.14261	1
773	Pain in limb	symptoms	1378	6.22587	0.993431	0.935566	1.05488	0.829579	1.0882	1
766	Neuralgia, neuritis, and radiculitis NOS	symptoms	132	6.2204	0.985396	0.808437	1.20109	0.884185	1.13746	1

## Sheet: self_mvpa
phecode	phenotype	category	num_events	median_follow_up	hazard_ratio	hazard_ratio_lower	hazard_ratio_upper	p	e_value_point	e_value_null
454.1	Varicose veins of lower extremity	circulatory system	7521	11.9069	1.0168	1.01125	1.02238	2.4762e-09	1.14749	1.11789
428.1	Congestive heart failure (CHF) NOS	circulatory system	8651	11.9097	0.981734	0.975495	0.988013	1.44788e-08	1.15627	1.12295
454	Varicose veins	circulatory system	8219	11.9042	1.01443	1.00908	1.01982	1.12456e-07	1.13544	1.10479
458	Hypotension	circulatory system	15008	11.8932	0.987899	0.983291	0.992529	3.33301e-07	1.1236	1.09461
401.2	Hypertensive heart and/or renal disease	circulatory system	1813	11.9233	0.962733	0.947444	0.978268	3.31857e-06	1.23923	1.17291
428	Congestive heart failure; nonhypertensive	circulatory system	9844	11.9069	0.986507	0.980857	0.992189	3.55571e-06	1.13143	1.09695
428.2	Heart failure NOS	circulatory system	6311	11.9124	0.98367	0.976549	0.990843	8.94182e-06	1.14651	1.10582
427.7	Tachycardia NOS	circulatory system	4862	11.9151	0.981131	0.972736	0.989599	1.39508e-05	1.15924	1.11357
458.1	Orthostatic hypotension	circulatory system	4503	11.9151	0.981215	0.972617	0.98989	2.41272e-05	1.15883	1.11179
401.22	Hypertensive chronic kidney disease	circulatory system	1125	11.9233	0.961128	0.941466	0.981201	0.000170204	1.24558	1.1589
427.42	Cardiac arrest	circulatory system	2206	11.9233	0.976239	0.963889	0.988746	0.000213611	1.18224	1.11867
415.21	Primary pulmonary hypertension	circulatory system	497	11.9261	0.938722	0.906772	0.971798	0.000344715	1.32898	1.20183
458.9	Hypotension NOS	circulatory system	9344	11.9069	0.989575	0.983789	0.995396	0.000461574	1.11371	1.07279
411.8	Other chronic ischemic heart disease, unspecified	circulatory system	19234	11.8713	0.993257	0.989432	0.997097	0.000588635	1.08946	1.05695
418	Nonspecific chest pain	circulatory system	30932	11.8275	1.00485	1.00193	1.00778	0.0011021	1.07467	1.04596
415.2	Chronic pulmonary heart disease	circulatory system	2031	11.9233	0.978092	0.964839	0.991528	0.00146122	1.17373	1.10138
447	Other disorders of arteries and arterioles	circulatory system	1876	11.9233	0.979049	0.966094	0.992177	0.00183574	1.16924	1.09703
443.9	Peripheral vascular disease, unspecified	circulatory system	4146	11.9151	0.987287	0.979046	0.995597	0.00277402	1.12708	1.07107
427.3	Other specified cardiac dysrhythmias	circulatory system	6145	11.9097	1.00921	1.00304	1.01541	0.00339822	1.10559	1.05822
441	Vascular insufficiency of intestine	circulatory system	1301	11.9233	0.975046	0.95839	0.991991	0.00404484	1.1876	1.09829
401.1	Essential hypertension	circulatory system	94339	11.5537	0.99743	0.995671	0.999192	0.00426511	1.04408	1.02425
401	Hypertension	circulatory system	94357	11.5537	0.997508	0.995751	0.999268	0.00554112	1.04337	1.02304
425	Cardiomyopathy	circulatory system	2251	11.9179	0.983513	0.971438	0.995738	0.00834956	1.14732	1.06984
401.21	Hypertensive heart disease	circulatory system	647	11.9261	0.966596	0.941798	0.992046	0.0104019	1.22364	1.09792
443.7	Peripheral angiopathy in diseases classified elsewhere	circulatory system	229	11.9261	0.93741	0.890741	0.986524	0.0131122	1.33365	1.13133
426.9	Cardiac pacemaker/device in situ	circulatory system	5211	11.9124	0.990299	0.98269	0.997968	0.0132529	1.10925	1.04721
426.91	Cardiac pacemaker in situ	circulatory system	4925	11.9124	0.990202	0.982359	0.998109	0.0152435	1.10986	1.04547
425.1	Primary/intrinsic cardiomyopathies	circulatory system	2211	11.9179	0.985176	0.973091	0.997411	0.0177097	1.13863	1.05361
440	Atherosclerosis	circulatory system	1836	11.9233	0.984926	0.972492	0.99752	0.0191248	1.13996	1.05241
427.11	Paroxysmal supraventricular tachycardia	circulatory system	2908	11.9179	0.987727	0.97704	0.998531	0.0260969	1.12458	1.03985
411.9	Other acute and subacute forms of ischemic heart disease	circulatory system	2932	11.9179	0.988958	0.979049	0.998968	0.0306946	1.11742	1.0332
433.11	Occlusion of cerebral arteries, with cerebral infarction	circulatory system	243	11.9261	1.02782	1.0025	1.05377	0.0310547	1.1969	1.05259
433.8	Late effects of cerebrovascular disease	circulatory system	2185	11.9233	0.987312	0.975548	0.999218	0.0368069	1.12694	1.02877
401.3	Other hypertensive complications	circulatory system	157	11.9261	0.934528	0.876905	0.995939	0.0370433	1.34386	1.06807
411.2	Myocardial infarction	circulatory system	15183	11.8768	0.995624	0.991444	0.999822	0.0410642	1.07083	1.01352
427	Cardiac dysrhythmias	circulatory system	34373	11.8193	0.99698	0.994083	0.999886	0.0416889	1.05815	1.01078
416	Cardiomegaly	circulatory system	7475	11.9097	1.00594	1.00012	1.0118	0.0455181	1.08326	1.01099
426.3	Bundle branch block	circulatory system	8106	11.9069	0.993887	0.987903	0.999907	0.0465613	1.08482	1.00976
442.11	Abdominal aortic aneurysm	circulatory system	1880	11.9233	0.987709	0.975608	0.999959	0.0492516	1.12469	1.00641
447.1	Stricture of artery	circulatory system	1133	11.9233	0.983975	0.96802	1.00019	0.0527778	1.14494	1
446.9	Arteritis NOS	circulatory system	608	11.9233	0.975609	0.95079	1.00108	0.0603599	1.18508	1
394.1	Mitral valve stenosis and aortic valve stenosis	circulatory system	1772	11.9233	0.987406	0.974189	1.0008	0.0652857	1.12641	1
411.41	Aneurysm and dissection of heart	circulatory system	295	11.9261	0.966841	0.931226	1.00382	0.0782424	1.22264	1
440.22	Atherosclerosis of native arteries of the extremities with intermittent claudication	circulatory system	182	11.9261	0.959188	0.915716	1.00472	0.0782643	1.25317	1
426.4	Anomalous atrioventricular excitation	circulatory system	155	11.9261	1.02939	0.996077	1.06382	0.0843831	1.20333	1
426.31	Right bundle branch block	circulatory system	4017	11.9151	0.99253	0.984029	1.0011	0.0875613	1.09461	1
441.1	Acute vascular insufficiency of intestine	circulatory system	566	11.9261	0.97823	0.953722	1.00337	0.0891006	1.17308	1
443.1	Raynaud's syndrome	circulatory system	2516	11.9179	1.0086	0.998492	1.01882	0.0956495	1.10175	1
427.22	Atrial flutter	circulatory system	1312	11.9233	1.01124	0.997709	1.02495	0.103921	1.11784	1
443	Peripheral vascular disease	circulatory system	6680	11.9097	0.994731	0.988375	1.00113	0.106199	1.07827	1
427.1	Paroxysmal tachycardia, unspecified	circulatory system	4183	11.9151	0.99323	0.984772	1.00176	0.119498	1.08966	1
426.32	Left bundle branch block	circulatory system	4085	11.9151	0.993434	0.984926	1.00202	0.133313	1.08818	1
395	Heart valve disorders	circulatory system	10983	11.896	0.996071	0.990934	1.00123	0.135601	1.06687	1
426.24	Atrioventricular block, complete	circulatory system	1383	11.9233	0.988619	0.973784	1.00368	0.137883	1.11942	1
433.5	Cerebral aneurysm	circulatory system	544	11.9233	0.980824	0.955599	1.00671	0.145243	1.16074	1
411.1	Unstable angina (intermediate coronary syndrome)	circulatory system	3537	11.9179	0.993314	0.984366	1.00234	0.146188	1.08905	1
420.3	Endocarditis	circulatory system	993	11.9233	1.01114	0.995971	1.02655	0.150837	1.11729	1
451	Phlebitis and thrombophlebitis	circulatory system	3110	11.9179	1.00661	0.997418	1.01589	0.159215	1.08819	1
429.3	Symptoms involving cardiovascular system	circulatory system	629	11.9233	0.983121	0.959818	1.00699	0.164242	1.14932	1
442.8	Aneurysm of other specified artery	circulatory system	431	11.9261	1.01529	0.993174	1.03789	0.17691	1.13987	1
427.61	Supraventricular premature beats	circulatory system	275	11.9261	1.019	0.991463	1.04731	0.178086	1.15817	1
427.8	Sinoatrial node dysfunction (Bradycardia)	circulatory system	924	11.9233	1.01066	0.994595	1.02698	0.194668	1.11444	1
433.12	Cerebral atherosclerosis	circulatory system	674	11.9233	1.01177	0.993785	1.03008	0.201041	1.12089	1
446	Polyarteritis nodosa and allied conditions	circulatory system	1567	11.9233	0.990851	0.976427	1.00549	0.219234	1.10577	1
442.2	Aneurysm of iliac artery	circulatory system	236	11.9261	0.977191	0.941238	1.01452	0.227662	1.17789	1
426	Cardiac conduction disorders	circulatory system	14967	11.8768	0.997349	0.993039	1.00168	0.229616	1.05428	1
427.4	Cardiac arrest and ventricular fibrillation	circulatory system	1626	11.9233	0.991899	0.978787	1.00519	0.230868	1.09891	1
433.21	Cerebral artery occlusion, with cerebral infarction	circulatory system	7080	11.9097	0.996173	0.989928	1.00246	0.232063	1.06594	1
395.4	Nonrheumatic pulmonary valve disorders	circulatory system	545	11.9261	0.985242	0.961289	1.00979	0.236388	1.13828	1
427.5	Arrhythmia (cardiac) NOS	circulatory system	1879	11.9233	1.00692	0.995254	1.01872	0.246182	1.09038	1
456	Chronic venous insufficiency [CVI]	circulatory system	664	11.9233	1.01127	0.992093	1.03081	0.251333	1.118	1
395.1	Nonrheumatic mitral valve disorders	circulatory system	5012	11.9124	0.995518	0.987886	1.00321	0.252661	1.07175	1
444	Arterial embolism and thrombosis	circulatory system	1233	11.9233	0.99154	0.976925	1.00637	0.262123	1.1013	1
429.2	Abnormal function study of cardiovascular system	circulatory system	965	11.9233	0.98977	0.971995	1.00787	0.266094	1.11252	1
429	Ill-defined descriptions and complications of heart disease	circulatory system	997	11.9233	0.989989	0.972532	1.00776	0.267689	1.11118	1
440.2	Atherosclerosis of the extremities	circulatory system	1255	11.9233	0.99208	0.97795	1.00641	0.277314	1.09769	1
411	Ischemic Heart Disease	circulatory system	32214	11.8275	0.998454	0.995586	1.00133	0.291656	1.04093	1
427.2	Atrial fibrillation and flutter	circulatory system	16829	11.8713	0.997826	0.993722	1.00195	0.300799	1.0489	1
411.3	Angina pectoris	circulatory system	15405	11.8713	0.9978	0.993616	1.002	0.304464	1.04921	1
458.2	Iatrogenic hypotension	circulatory system	440	11.9261	1.01184	0.988871	1.03535	0.315	1.12131	1
433	Cerebrovascular disease	circulatory system	15232	11.8768	0.997833	0.993583	1.0021	0.319137	1.04883	1
415	Pulmonary heart disease	circulatory system	8160	11.9124	0.996984	0.991011	1.00299	0.324528	1.05811	1
420.2	Pericarditis	circulatory system	2424	11.9233	0.994469	0.983557	1.0055	0.324563	1.08034	1
446.4	Wegener's granulomatosis	circulatory system	161	11.9261	0.976437	0.929313	1.02595	0.344758	1.18134	1
394	Rheumatic disease of the heart valves	circulatory system	6766	11.9097	0.996889	0.990397	1.00342	0.349935	1.05907	1
451.2	Phlebitis and thrombophlebitis of lower extremities	circulatory system	5351	11.9151	1.00323	0.996186	1.01032	0.369861	1.06013	1
395.3	Nonrheumatic tricuspid valve disorders	circulatory system	406	11.9261	1.01093	0.986735	1.03571	0.37919	1.11603	1
433.2	Occlusion of cerebral arteries	circulatory system	6393	11.9097	0.997071	0.990533	1.00365	0.382187	1.05722	1
427.9	Palpitations	circulatory system	8124	11.9097	0.997237	0.990969	1.00354	0.389707	1.05548	1
427.6	Premature beats	circulatory system	2037	11.9233	0.995035	0.982955	1.00726	0.424517	1.0758	1
443.8	Other specified peripheral vascular diseases	circulatory system	297	11.9261	1.01039	0.983865	1.03764	0.446221	1.11288	1
[truncated: 1,211 more rows]

## Sheet: self_guideline
phecode	phenotype	category	num_events	median_follow_up	hazard_ratio	hazard_ratio_lower	hazard_ratio_upper	p	e_value_point	e_value_null
[truncated: 1,302 more rows]

[truncated: 9 more sheets: vigorous_activity, accelerometer_mvpa_quintile, accelerometer_vigorous_quintile, accelerometer_mvpa_2yr_blanked, accelerometer_mvpa_inpt_only, acclerometer_mvpa_secondary_mod, accelerometer_mvpa_less_55, accelerometer_mvpa_55_to_65, accelerometer_mvpa_65_plus]
